# Supplementary material for: Serovar distribution, antimicrobial resistance profiles, and PFGE typing of Salmonella enterica strains isolated from 2007–2012 in Guangdong, China
Source: BMC Infect Dis. 2014 Jun 17;14:338. doi: 10.1186/1471-2334-14-338 (PMC4071211; doi:10.1186/1471-2334-14-338)
Supplement: Additional file 1: Table S1 — The isolates collected in this study, patient information, antimicrobial susceptibility test profiles and PFGE results. The isolates resistant to all tested antimicrobials are labeled with red. [file 1471-2334-14-338-S1.xls]

## Sheet: Sheet2
Strain No.	Source	Serotype	PFGE(XbaI)	AMP(Ampincillin)	CAZ(Ceftazidime)	CTX(Cefotaxime)	FEP(Cefepime)	NAL(Nalidixic acid)	CIP(Ciprofloxacin)	SMX(Sulfamethoxazole)	TMP(Trimethoprim)	TCY（Tetracycline）	GEN(Gentamicin)	STR(Streptomycin)	CHL(Chloramphenicol)	MDR
ESS001	Guangzhou	Typhimurium	JPXX01.GD0023	R	S	S	S	S	S	R	R	R	S	R	R	5
ESS002	Guangzhou	Enteritidis	JEGX01.GD0007	R	S	S	S	R	S	R	S	R	S	R	S	5
ESS003	Guangzhou	Typhimurium	JPXX01.GD0004	R	S	S	S	R	I	R	R	R	R	R	R	6
ESS004	Guangzhou	Typhimurium	JPXX01.GD0004	R	S	S	S	R	I	R	R	R	R	I	R	6
ESS007	Guangzhou	I4,5,12:i:-	JPXX01.GD0020	S	S	S	S	S	S	S	S	S	S	S	S	0
ESS008	Guangzhou	Stanley	JNGX01.GD0002	S	S	S	S	S	S	S	S	S	S	S	S	0
ESS009	Jiangmen	Hadar		S	S	S	S	R	S	S	S	R	S	R	S	3
ESS010	Guangzhou	Paratyphi B		S	S	S	S	S	S	S	S	S	S	S	S	0
ESS011	Guangzhou	Typhimurium	JPXX01.GD0051	S	S	S	S	S	S	S	S	S	S	S	S	0
ESS012	Zhuhai	Typhimurium	JPXX01.GD0067	R	S	S	S	S	S	R	R	R	S	R	R	5
ESS013	Zhuhai	Typhimurium	JPXX01.GD0049	R	S	S	S	R	S	R	S	R	S	R	S	5
ESS014	Zhuhai	Stanley	JNGX01.GD0007	S	S	S	S	S	S	S	S	S	S	S	S	0
ESS017	Guangzhou	Enteritidis	JEGX01.GD0018	S	S	S	S	S	S	S	S	S	S	S	S	0
ESS018	Guangzhou	Enteritidis	JEGX01.GD0010	R	S	S	S	R	S	R	S	R	S	R	S	5
ESS019	Guangzhou	Stanley	JNGX01.GD0007	S	S	S	S	S	S	S	S	S	S	S	S	0
ESS020	Guangzhou	Typhimurium	JPXX01.GD0078	S	S	S	S	I	S	S	S	S	S	S	S	0
ESS021	Guangzhou	Typhimurium	JPXX01.GD0078	S	S	S	S	I	S	S	S	S	S	I	S	0
ESS032	Zhuhai	Typhimurium	JPXX01.GD0053	R	S	S	S	R	S	R	R	R	S	S	R	5
ESS033	Zhuhai	Infantis		R	S	S	S	R	I	R	R	S	R	I	R	5
ESS035	Yangjiang	Typhimurium	JPXX01.GD0082	R	S	S	S	R	R	R	R	R	S	I	R	6
ESS036	Yangjiang	Enteritidis	JEGX01.GD0013	R	S	S	S	R	S	R	S	S	S	R	S	4
ESS037	Yangjiang	Typhimurium	JPXX01.GD0076	R	S	S	S	R	S	R	S	S	S	R	S	4
ESS038	Yangjiang	Enteritidis	JEGX01.GD0007	R	S	S	S	R	S	R	S	S	S	R	S	4
ESS039	Jiangmen	Stanley	JNGX01.GD0003	S	S	S	S	S	S	S	S	S	S	I	S	0
ESS056	Guangzhou	Weltevreden		S	S	S	S	S	S	S	S	S	S	S	S	0
ESS059	Yangjiang	Stanley	JNGX01.GD0006	S	S	S	S	S	S	I	S	S	S	S	S	0
ESS060	Yangjiang	London		R	S	S	S	R	S	R	R	R	R	R	R	6
ESS061	Zhuhai	Typhimurium	JPXX01.GD0050	S	S	S	S	I	S	R	R	R	S	S	S	2
ESS062	Zhuhai	Typhimurium	JPXX01.GD0078	S	S	S	S	I	S	S	S	S	S	S	S	0
ESS063	Zhuhai	Typhimurium	JPXX01.GD0034	R	S	S	S	R	I	R	R	R	R	R	R	6
ESS065	Guangzhou	Enteritidis	JEGX01.GD0006	R	S	S	S	R	S	R	S	R	S	R	S	5
ESS066	Guangzhou	Choleraesuis		S	S	S	S	R	S	R	R	R	S	I	S	3
ESS071	Jiangmen	Kottbus	KOTX01.GD0001	R	S	S	S	S	S	S	S	S	S	S	S	1
ESS072	Maoming	Edinburg		S	S	I	S	S	S	S	S	S	S	S	S	0
ESS073	Maoming	Typhimurium	JPXX01.GD0071	S	S	S	S	S	S	I	S	S	S	I	S	0
ESS075	Guangzhou	Stanley	JNGX01.GD0008	S	S	S	S	S	S	R	S	S	S	S	S	1
ESS078	Zhuhai	Newport		S	S	S	S	S	S	S	S	S	S	S	S	0
ESS079	Zhuhai	Typhimurium	JPXX01.GD0055	R	S	S	S	R	I	R	R	R	R	R	R	6
ESS089	Zhuhai	Kottbus	KOTX01.GD0002	S	S	S	S	S	S	S	S	S	S	I	S	0
ESS090	Zhongshan	Enteritidis	JEGX01.GD0017	S	S	S	S	R	S	I	S	S	S	S	S	1
ESS091	Zhongshan	Senftenberg		S	S	S	S	S	S	S	S	S	S	I	S	0
ESS092	Zhongshan	Typhimurium	JPXX01.GD0084	R	R	R	R	R	I	R	R	R	R	R	R	6
ESS095	Zhuhai	Typhimurium	JPXX01.GD0004	R	S	S	S	R	I	R	R	R	R	R	R	6
ESS103	Zhuhai	Typhimurium	JPXX01.GD0004	R	S	S	S	R	I	R	R	R	R	R	R	6
ESS106	Zhongshan	Derby		S	S	S	S	S	S	S	S	S	S	I	S	0
ESS109	Yangjiang	Typhimurium	JPXX01.GD0054	S	S	S	S	S	S	S	S	S	S	I	S	0
ESS110	Yangjiang	Enteritidis	JEGX01.GD0006	S	S	S	S	R	S	S	S	S	S	S	S	1
ESS115	Yangjiang	Typhimurium	JPXX01.GD0004	R	S	S	S	R	S	R	S	R	S	R	I	5
ESS116	Guangzhou	Enteritidis	JEGX01.GD0001	S	S	S	S	S	S	I	S	I	S	S	S	0
ESS118	Guangzhou	Newport		S	S	S	S	S	S	S	S	S	S	S	S	0
ESS119	Zhongshan	Singapore	SINX01.GD0001	S	S	S	S	S	S	S	S	S	S	S	S	0
ESS120	Zhongshan	Singapore	SINX01.GD0001	S	S	S	S	S	S	S	S	S	S	S	S	0
ESS12004	Foshan	Putten		R	S	S	S	I	S	R	R	R	S	R	R	5
ESS12005	Zhongshan	Adelaide		S	S	S	S	R	S	I	S	S	S	I	S	1
ESS12006	Zhongshan	Typhi		R	S	S	S	R	I	R	R	R	R	R	R	6
ESS12008	Yangjiang	I4,5,12:i:-	JPXX01.GD0004	R	S	S	S	R	I	R	R	R	R	R	R	6
ESS12009	Zhuhai	Weltevreden		S	S	S	S	S	S	S	S	S	S	S	S	0
ESS12010	Foshan	Agona	JABX01.GD0011	S	S	S	S	S	S	S	S	S	S	S	S	0
ESS12011	Foshan	Thompson		R	R	R	S	R	I	R	R	R	S	R	R	6
ESS12012	Zhongshan	Stanley	JNGX01.GD0031	S	S	S	S	S	S	S	S	S	S	S	S	0
ESS12013	Zhongshan	I4,5,12:i:-	JPXX01.GD0011	R	S	S	S	S	S	R	S	R	S	R	S	4
ESS12014	Dongguan	Braenderup		S	S	S	S	R	S	S	S	S	S	I	S	1
ESS12015	Dongguan	Typhimurium	JPXX01.GD0131	S	S	S	S	R	S	S	S	S	S	I	S	1
ESS12016	Jiangmen	I4,5,12:i:-	JPXX01.GD0059	R	S	S	S	R	I	R	R	R	R	R	R	6
ESS12017	Jieyang	Enteritidis	JEGX01.GD0057	S	S	S	S	S	S	S	S	S	S	S	S	0
ESS12018	Jiangmen	I4,5,12:i:-	JPXX01.GD0057	R	S	S	S	R	I	R	S	R	R	S	R	6
ESS12019	Guangzhou	Weltevreden		S	S	S	S	S	S	I	S	S	S	S	S	0
ESS12020	Zhongshan	I4,5,12:i:-	JPXX01.GD0057	R	S	S	S	R	I	R	R	R	R	R	R	6
ESS12021	Zhongshan	Enteritidis	JEGX01.GD0037	S	S	S	S	S	S	I	S	S	S	S	S	0
ESS12022	Zhongshan	Enteritidis	JEGX01.GD0009	R	S	S	S	R	S	S	S	S	R	S	S	3
ESS12023	Maoming	Stanley	JNGX01.GD0026	S	S	S	S	S	S	S	S	S	S	S	S	0
ESS12024	Zhuhai	Newport		S	S	S	S	S	S	S	S	R	S	S	S	1
ESS12025	Zhongshan	Newport		R	R	I	S	I	S	R	R	R	S	R	R	5
ESS12026	Foshan	Typhimurium	JPXX01.GD0153	R	S	S	S	R	I	R	R	R	R	R	R	6
ESS12027	Guangzhou	I4,5,12:i:-	JPXX01.GD0058	R	S	I	S	S	S	R	R	R	S	I	R	4
ESS12028	Guangzhou	London		R	S	S	S	R	S	R	R	R	R	R	R	6
ESS12029	Guangzhou	Hindmarsh		S	S	S	S	S	S	S	S	S	S	I	S	0
ESS12036	Yangjiang	Enteritidis	JEGX01.GD0007	R	S	S	S	R	S	R	S	R	S	R	S	5
ESS12037	Yangjiang	Typhimurium	JPXX01.GD0158	R	S	S	S	R	I	R	R	R	R	R	R	6
ESS12038	Yangjiang	Enteritidis	JEGX01.GD0007	R	S	S	S	R	S	R	S	R	S	R	S	5
ESS12041	Jiangmen	Stanley		S	S	S	S	S	S	S	S	S	S	S	S	0
ESS12042	Yangjiang	Typhimurium	JPXX01.GD0192	R	S	S	S	R	S	R	S	R	S	R	S	5
ESS12043	Yangjiang	Choleraesuis		R	S	S	S	R	S	R	R	R	I	R	R	6
ESS12044	Guangzhou	Weltevreden	JQPX01.GD0005	S	S	S	S	S	S	S	S	S	S	S	S	0
ESS12045	Guangzhou	Enteritidis	JEGX01.GD0058	S	S	S	S	S	S	S	S	S	S	S	S	0
ESS12047	Zhuhai	Paratyphi B		S	S	S	S	S	S	S	S	S	S	S	S	0
ESS12048	Dongguan	Typhimurium	JPXX01.GD0131	S	S	S	S	R	S	S	S	S	S	I	S	1
ESS12049	Yangjiang	I4,5,12:i:-	JPXX01.GD0004	R	S	S	S	R	I	R	R	R	R	R	R	6
ESS12050	Jieyang	Weltevreden	JQPX01.GD0005	S	S	S	S	S	S	S	S	S	S	S	S	0
ESS12052	Maoming	I4,5,12:i:-	JPXX01.GD0057	R	S	S	S	R	I	R	S	R	R	I	S	5
ESS12054	Heyuan	I4,5,12:i:-	JPXX01.GD0061	R	S	S	S	R	I	R	R	R	R	R	R	6
ESS12055	Jiangmen	I4,5,12:i:-	JPXX01.GD0032	R	R	R	R	R	I	R	R	R	R	I	R	6
ESS12056	Guangzhou	I4,5,12:i:-	JEGX01.GD0029	S	S	S	S	R	S	S	S	I	S	S	S	1
ESS12057	Guangzhou	Typhimurium	JPXX01.GD0191	R	S	S	S	R	I	R	R	R	R	R	R	6
ESS12058	Guangzhou	Lomita		S	S	S	S	S	S	S	S	S	S	I	S	0
ESS12059	Guangzhou	Typhimurium	JPXX01.GD0004	R	S	S	S	R	I	R	R	R	R	R	R	6
ESS12060	Guangzhou	I4,5,12:i:-	JPXX01.GD0032	R	R	R	R	R	I	R	R	R	R	R	R	6
ESS12062	Foshan	Montevideo		S	S	S	S	S	S	S	S	S	S	S	S	0
ESS12063	Heyuan	I4,5,12:i:-	JPXX01.GD0060	R	R	I	S	R	I	R	R	R	R	R	R	6
ESS12064	Jiangmen	Typhimurium	JPXX01.GD0190	R	S	S	S	R	R	R	R	R	R	R	R	7
ESS12065	Dongguan	Weltevreden	JQPX01.GD0018	S	S	S	S	S	S	S	S	S	S	I	S	0
ESS12067	Maoming	I4,5,12:i:-	JPXX01.GD0064	R	S	S	S	R	I	R	R	R	R	R	R	6
ESS12068	Jieyang	Derby	JDPX01.GD0030	R	S	S	S	R	I	R	R	R	R	R	R	6
ESS12071	Heyuan	I4,5,12:i:-	JPXX01.GD0037	R	S	S	S	S	S	R	S	R	S	R	S	4
ESS12072	Jiangmen	Enteritidis		S	S	S	S	R	S	S	S	S	S	S	S	1
ESS12073	Jieyang	Typhimurium	JPXX01.GD0046	R	S	S	S	R	I	R	R	R	R	I	R	6
ESS12074	Yangjiang	Enteritidis	JEGX01.GD0006	R	S	I	S	R	S	R	S	R	S	R	S	5
ESS12075	Yangjiang	I4,5,12:i:-	JPXX01.GD0057	R	S	S	S	R	I	R	S	R	R	I	R	6
ESS12076	Foshan	Stanley	JNGX01.GD0033	R	R	R	S	I	S	R	R	R	R	R	R	5
ESS12077	Foshan	Enteritidis	JEGX01.GD0037	S	S	S	S	S	S	S	S	S	S	I	S	0
ESS12078	Zhuhai	I4,5,12:i:-	JPXX01.GD0057	R	S	S	S	R	I	R	R	R	R	R	R	6
ESS12079	Zhuhai	I4,5,12:i:-	JPXX01.GD0062	R	S	S	S	R	S	R	S	R	S	R	S	5
ESS12080	Zhongshan	Wimborne		I	I	R	R	R	I	I	R	I	R	I	I	4
ESS12081	Zhongshan	Stanley	JNGX01.GD0039	I	R	R	R	R	R	S	I	I	R	R	I	4
ESS12082	Zhongshan	Muenchen		I	R	R	R	R	R	S	I	I	R	R	I	4
ESS12083	Yangjiang	I4,5,12:i:-	JPXX01.GD0037	S	S	S	S	I	S	S	S	R	S	I	S	0
ESS12084	Yangjiang	Enteritidis	JEGX01.GD0006	R	S	S	S	R	I	R	S	R	S	R	S	5
ESS12085	Yangjiang	Pomona		R	S	S	S	I	I	R	S	R	S	I	S	3
ESS12086	Jieyang	Stanley	JNGX01.GD0025	S	S	S	S	S	S	R	S	S	S	I	S	1
ESS12087	Zhuhai	Derby	JDPX01.GD0027	S	S	S	S	I	S	R	R	R	S	S	I	2
ESS12088	Zhuhai	Enteritidis	JEGX01.GD0056	S	S	S	S	S	S	S	S	S	R	S	S	1
ESS12089	Zhuhai	Enteritidis	JEGX01.GD0006	S	S	I	R	R	S	I	S	S	S	S	S	2
ESS12090	Zhuhai	Ivrysurseine		R	S	I	S	R	S	I	S	S	S	S	S	2
ESS12091	Zhuhai	Typhimurium	JPXX01.GD0005	R	S	S	S	R	S	R	R	R	R	R	R	6
ESS12092	Zhuhai	Typhimurium	JPXX01.GD0191	R	S	S	S	R	I	R	R	R	S	R	R	6
ESS12093	Foshan	I4,5,12:i:-	JPXX01.GD0065	R	S	I	S	I	I	R	R	R	I	R	R	5
ESS12094	Yangjiang	Typhimurium	JPXX01.GD0110	R	R	R	R	S	S	I	S	S	S	S	S	1
ESS12095	Jieyang	Enteritidis	JEGX01.GD0060	R	S	S	S	R	S	R	S	S	S	R	S	4
ESS12096	Guangzhou	Rissen	TEEX01.GD0005	R	S	S	S	S	S	R	R	R	S	R	S	4
ESS12097	Maoming	Typhimurium	JPXX01.GD0079	R	S	S	S	R	I	R	R	R	R	R	R	6
ESS12098	Maoming	Typhimurium	JPXX01.GD0002	S	S	S	S	S	S	R	R	R	S	R	R	4
ESS12099	Maoming	Enteritidis	JEGX01.GD0006	S	S	S	S	R	I	S	S	S	S	S	S	1
ESS121	Dongguan	Typhimurium	JPXX01.GD0004	R	S	S	S	R	I	R	R	R	R	R	R	6
ESS12100	Maoming	Typhimurium	JPXX01.GD0004	R	S	S	S	R	I	R	R	R	R	R	R	6
ESS12101	Jiangmen	Typhimurium	JPXX01.GD0151	R	S	S	S	R	R	R	R	R	R	R	R	7
ESS12102	Yangjiang	Typhimurium	JPXX01.GD0004	R	S	S	S	R	I	R	R	R	R	R	R	6
ESS12103	Yangjiang	Typhimurium	JPXX01.GD0196	R	S	S	S	R	R	R	R	R	R	R	R	7
ESS12104	Dongguan	Enteritidis		S	S	S	S	S	S	S	S	S	S	S	S	0
ESS12105	Dongguan	Enteritidis		S	S	S	S	S	S	S	I	S	S	S	S	0
ESS12106	Dongguan	I4,5,12:i:-	JPXX01.GD0059	R	S	S	S	R	S	R	R	R	R	R	R	6
ESS12107	Dongguan	Derby		R	S	S	S	R	R	R	I	R	R	R	R	7
ESS12108	Dongguan	Enteritidis		R	S	S	S	S	I	R	R	R	R	R	S	4
ESS12109	Guangzhou	Weltevreden		S	S	S	S	S	S	R	S	S	S	I	S	1
ESS12110	Heyuan	I4,5,12:i:-	JPXX01.GD0011	R	S	S	S	I	S	R	S	R	S	R	S	4
ESS12111	Zhongshan	Typhimurium	JPXX01.GD0031	R	I	R	R	R	R	R	I	R	R	R	R	7
ESS12112	Zhongshan	Stanley	JNGX01.GD0040	I	R	R	R	R	R	I	I	I	R	R	I	4
ESS12113	Zhongshan	Typhimurium	JPXX01.GD0194	R	I	R	R	R	R	R	R	R	R	R	R	7
ESS12114	Zhongshan	Typhimurium	JPXX01.GD0195	R	R	R	R	R	R	R	I	R	R	R	R	7
ESS12115	Zhongshan	I4,5,12:i:-	JPXX01.GD0066	R	R	R	R	R	R	R	I	R	R	R	I	6
ESS12116	Zhongshan	Stanley	JNGX01.GD0041	I	R	R	R	R	R	I	I	I	R	R	I	5
ESS12117	Zhongshan	Enteritidis	JEGX01.GD0059	R	R	R	R	R	R	R	I	R	R	R	R	7
ESS12118	Zhongshan	Albany		R	I	R	R	R	R	R	R	R	R	R	R	7
ESS12119	Zhongshan	I4,5,12:i:-		R	R	R	R	R	R	R	R	R	I	R	R	7
ESS12122	Foshan	Typhimurium	JPXX01.GD0149	R	S	R	I	R	I	S	S	S	R	I	S	3
ESS12123	Foshan	Typhimurium	JPXX01.GD0149	R	S	R	I	R	I	S	S	S	R	I	S	3
ESS12124	Foshan	Senftenberg		S	S	S	S	S	S	S	S	S	S	I	S	0
ESS12125	Foshan	Enteritidis	JPXX01.GD0149	R	S	I	S	R	S	I	S	S	S	S	S	2
ESS12126	Foshan	Typhimurium	JEGX01.GD0006	R	R	R	R	R	I	S	S	S	R	I	S	3
ESS12127	Foshan	Typhimurium	JPXX01.GD0149	R	R	R	R	R	I	S	S	S	R	R	S	3
ESS12128	Foshan	Stanley	JNGX01.GD0007	R	S	I	S	I	S	I	S	S	I	R	S	2
ESS12129	Foshan	Typhimurium	JPXX01.GD0106	R	R	R	R	R	I	R	I	R	R	R	R	6
ESS12130	Foshan	Enteritidis	JEGX01.GD0006	R	S	S	S	R	S	S	S	S	S	S	S	2
ESS12131	Yangjiang	Typhimurium		R	S	S	S	I	I	R	R	R	R	R	R	5
ESS12132	Guangzhou	Typhimurium	JPXX01.GD0193	R	S	S	S	R	S	S	R	R	S	I	S	4
ESS12133	Guangzhou	Stanley	JNGX01.GD0042	S	S	S	S	S	S	S	S	S	S	S	S	0
ESS12134	Guangzhou	Enteritidis	JEGX01.GD0006	S	S	S	S	R	S	R	R	S	S	R	S	3
ESS12135	Guangzhou	Bovismorbificans		S	S	S	S	S	S	S	S	S	S	S	S	0
ESS12136	Guangzhou	Typhimurium	JPXX01.GD0197	R	R	R	R	R	S	R	R	R	R	R	R	6
ESS12137	Guangzhou	Stanley	JNGX01.GD0007	S	S	S	S	S	S	S	S	S	S	S	S	0
ESS12138	Guangzhou	Typhimurium	JPXX01.GD0015	R	S	S	S	S	S	R	S	S	S	R	S	3
ESS12139	Guangzhou	Typhimurium	JPXX01.GD0004	R	S	S	S	R	S	R	S	R	S	R	S	5
ESS12140	Guangzhou	Rissen	TEEX01.GD0012	S	S	S	S	S	S	S	R	R	S	I	S	2
ESS12141	Guangzhou	Typhimurium	JPXX01.GD0029	R	S	S	S	R	R	R	R	R	R	R	R	7
ESS12142	Guangzhou	Enteritidis	JEGX01.GD0007	R	S	S	S	R	S	R	S	R	S	R	S	4
ESS12143	Guangzhou	Typhimurium	JPXX01.GD0029	R	S	S	S	R	S	S	S	R	S	I	S	3
ESS12144	Guangzhou	Typhimurium	JPXX01.GD0004	R	S	S	S	R	I	R	R	R	R	R	R	6
ESS12145	Guangzhou	Typhimurium	JPXX01.GD0004	R	S	S	S	R	I	R	R	R	R	R	R	6
ESS12146	Guangzhou	Indiana		R	R	R	S	R	R	S	S	S	S	S	R	4
ESS12147	Guangzhou	Choleraesuis		R	S	S	S	R	S	R	R	R	R	R	R	6
ESS12148	Yangjiang	I4,5,12:i:-	JPXX01.GD0004	R	S	S	S	R	I	R	R	R	R	R	R	6
ESS12149	Yangjiang	I4,5,12:i:-	JPXX01.GD0004	R	S	S	S	R	I	R	R	R	R	R	R	6
ESS12150	Yangjiang	I4,5,12:i:-	JPXX01.GD0011	R	S	S	S	S	S	R	S	R	S	R	S	4
ESS12151	Jiangmen	Senftenberg		S	S	S	S	S	S	S	S	S	S	I	S	0
ESS12152	Jiangmen	Enteritidis	JEGX01.GD0006	S	S	S	S	R	S	S	S	S	S	S	S	1
ESS12153	Yangjiang	Enteritidis	JEGX01.GD0061	R	S	S	S	R	S	R	S	S	S	R	S	4
ESS12154	Yangjiang	Kentucky		S	S	S	S	S	S	S	S	S	S	S	S	0
ESS12155	Zhuhai	Typhimurium	JEGX01.GD0006	R	S	S	S	R	I	R	R	R	R	R	R	6
ESS12156	Zhuhai	Enteritidis	JNGX01.GD0043	S	S	S	S	R	S	S	S	S	S	S	S	1
ESS12157	Zhuhai	Stanley	JPXX01.GD0198	S	S	S	S	S	S	I	S	S	S	I	S	0
ESS12158	Maoming	I4,5,12:i:-	JPXX01.GD0069	R	S	S	S	R	I	R	R	R	R	R	R	6
ESS12159	Maoming	Typhimurium	JPXX01.GD0002	S	S	S	S	I	S	R	R	R	S	R	R	4
ESS12160	Maoming	I4,5,12:i:-	JPXX01.GD0013	R	S	S	S	S	S	R	S	R	S	R	S	4
ESS12161	Maoming	Typhimurium	JPXX01.GD0004	R	S	S	S	R	R	R	S	R	R	I	R	7
ESS12162	Yangjiang	Typhimurium	JPXX01.GD0191	R	S	S	S	S	S	R	S	R	S	R	S	4
ESS12163	Zhuhai	I4,5,12:i:-		R	S	S	S	R	S	R	S	R	S	R	R	6
ESS12164	Zhuhai	Corvallis		S	S	S	S	S	R	R	S	R	S	R	S	4
ESS12165	Zhuhai	Typhimurium		R	S	S	S	R	S	R	R	R	R	R	R	6
ESS12166	Zhuhai	Typhimurium		R	S	S	S	R	S	R	R	R	R	I	R	5
ESS12167	Zhuhai	Enteritidis		S	S	S	S	R	S	S	S	S	S	I	S	1
ESS12168	Zhuhai	Enteritidis		S	S	S	S	R	S	S	S	S	S	S	S	1
ESS12169	Zhuhai	I4,5,12:i:-		R	R	S	S	R	I	R	S	R	R	I	R	6
ESS12170	Zhuhai	I4,5,12:i:-	JPXX01.GD0006	R	S	S	S	R	I	R	R	R	R	R	R	6
ESS12171	Yangjiang	Typhimurium	JPXX01.GD0200	R	S	S	S	R	I	R	S	R	R	R	S	5
ESS12172	Shaoguan	Enteritidis	JEGX01.GD0051	S	S	S	S	R	S	S	S	S	S	S	S	1
ESS12173	Dongguan	Enteritidis		S	S	S	S	S	S	R	S	S	S	S	S	1
ESS12174	Dongguan	Typhimurium		R	S	S	S	R	I	R	R	I	S	R	R	5
ESS12175	Dongguan	Stanley		S	S	S	S	S	S	S	R	I	S	R	S	2
ESS12176	Dongguan	Weltevreden		S	S	S	S	S	S	I	R	I	R	R	S	2
ESS12177	Dongguan	Enteritidis		R	S	S	S	R	S	R	I	S	S	S	S	3
ESS12178	Dongguan	Enteritidis		R	S	S	S	R	S	R	S	S	S	S	S	3
ESS12179	Dongguan	Enteritidis		R	S	S	S	R	S	R	S	S	S	S	S	3
ESS12180	Dongguan	Typhimurium		R	S	S	S	S	S	R	R	R	S	R	S	4
ESS12181	Dongguan	Typhimurium		S	S	S	S	S	S	R	S	I	S	S	S	1
ESS12182	Dongguan	Paratyphi A		R	S	S	S	R	S	R	S	S	S	S	S	3
ESS12183	Dongguan	I4,5,12:i:-		R	S	S	S	S	S	S	R	R	S	R	S	4
ESS12184	Dongguan	I4,5,12:i:-		R	S	S	S	S	S	S	R	R	S	R	S	4
ESS12185	Dongguan	Enteritidis		R	S	S	S	R	S	R	S	S	S	S	S	3
ESS12188	Yangjiang	I4,5,12:i:-	JPXX01.GD0037	R	S	S	S	S	S	R	S	R	S	R	S	4
ESS12189	Jiangmen	Typhimurium	JPXX01.GD0144	R	S	S	S	R	I	R	R	R	R	R	R	6
ESS12190	Yangjiang	I4,5,12:i:-	JPXX01.GD0028	R	S	S	S	R	I	R	R	R	R	R	R	6
ESS12191	Yangjiang	Hadar		S	S	S	S	R	S	R	S	R	S	R	S	4
ESS12192	Jiangmen	I4,5,12:i:-		R	S	S	S	R	S	R	R	R	R	R	R	6
ESS12193	Jiangmen	Typhimurium	JPXX01.GD0151	R	S	S	S	R	S	R	R	R	R	R	R	6
ESS12195	Maoming	I4,5,12:i:-		R	S	S	S	R	I	R	R	R	R	R	R	6
ESS12196	Yangjiang	London		R	S	S	S	S	S	R	R	R	R	R	R	5
ESS12197	Yangjiang	I4,5,12:i:-		I	S	S	S	R	S	R	R	R	R	R	R	5
ESS12198	Zhuhai	London		R	S	I	S	R	I	R	R	R	R	R	R	6
ESS12199	Zhuhai	I4,5,12:i:-	JPXX01.GD0068	R	S	S	S	R	I	R	I	R	R	R	R	6
ESS122	Guangzhou	Singapore	SINX01.GD0001	S	S	S	S	S	S	S	S	S	S	I	S	0
ESS12200	Zhuhai	Enteritidis	JEGX01.GD0006	R	S	S	S	R	S	R	S	R	S	R	S	5
ESS12201	Zhuhai	I4,5,12:i:-	JPXX01.GD0045	R	S	S	S	S	S	R	S	R	S	R	S	4
ESS12202	Zhuhai	Typhimurium	JPXX01.GD0151	R	S	I	S	R	I	R	I	R	R	R	R	6
ESS12203	Zhuhai	Enteritidis	JEGX01.GD0009	R	S	I	S	R	S	S	S	I	S	S	S	2
ESS12204	Zhuhai	Newport		S	S	I	S	S	S	R	S	S	S	R	S	2
ESS12205	Zhuhai	Enteritidis	JEGX01.GD0009	R	S	S	S	R	S	S	S	S	S	S	S	2
ESS12206	Zhuhai	Enteritidis	JEGX01.GD0062	S	S	S	S	S	S	S	S	S	S	I	S	0
ESS12207	Guangzhou	Typhimurium		S	S	S	S	S	S	S	S	S	I	S	S	0
ESS12208	Guangzhou	Typhimurium		R	S	S	S	S	S	R	S	R	R	R	S	4
ESS12209	Guangzhou	Typhimurium		S	S	S	S	R	S	R	S	R	S	R	S	3
ESS12210	Guangzhou	Give		R	S	S	S	I	I	R	R	R	R	R	R	5
ESS12211	Guangzhou	Derby	JDPX01.GD0031	S	S	S	S	R	S	S	S	R	S	I	I	2
ESS12212	Guangzhou	I4,5,12:i:-		R	S	S	S	S	S	R	S	R	S	R	S	4
ESS12216	Guangzhou	Give		R	S	S	S	R	I	R	R	R	S	I	S	4
ESS12219	Guangzhou	Typhimurium	JPXX01.GD0204	R	S	S	S	R	R	R	R	R	R	R	R	7
ESS12220	Guangzhou	Typhimurium	JPXX01.GD0004	R	S	S	S	R	I	R	R	R	R	R	R	6
ESS12221	Guangzhou	Typhimurium	JPXX01.GD0168	R	S	S	S	R	I	R	S	R	R	R	R	6
ESS12222	Guangzhou	Thompson		R	S	S	S	I	I	I	R	R	R	R	R	5
ESS12223	Guangzhou	Typhimurium	JPXX01.GD0203	R	S	S	S	S	S	S	S	R	S	R	R	3
ESS12224	Guangzhou	Agama		R	S	S	S	R	R	R	R	R	R	R	R	7
ESS12225	Guangzhou	Enteritidis		R	S	S	S	R	R	R	R	R	R	R	S	6
ESS12226	Guangzhou	Takoradi		R	S	S	S	R	S	R	R	R	S	S	S	4
ESS12228	Jiangmen	Rissen	TEEX01.GD0005	R	S	S	S	S	S	R	R	R	S	R	S	4
ESS12229	Jiangmen	Rissen	TEEX01.GD0003	S	S	S	S	S	S	R	R	R	S	R	S	3
ESS12230	Jiangmen	I4,5,12:i:-		R	S	S	S	R	R	R	R	R	S	R	R	7
ESS12231	Jiangmen	Agona	JABX01.GD0005	S	S	S	S	S	S	S	S	S	S	I	S	0
ESS12232	Foshan	Typhimurium	JPXX01.GD0031	R	S	S	S	R	I	R	R	R	R	R	R	6
ESS12233	Foshan	Stanley	JNGX01.GD0045	S	S	S	S	S	S	S	S	S	S	I	S	0
ESS12235	Foshan	Hvittingfoss		S	S	S	S	S	S	S	S	S	S	I	S	0
ESS12236	Foshan	Stanley	JNGX01.GD0045	S	S	I	S	S	S	S	S	S	S	I	S	0
ESS12237	Foshan	Agona	JABX01.GD0013	R	S	S	S	I	S	R	R	R	S	R	R	5
ESS12238	Foshan	Stanley	TEEX01.GD0002	S	S	S	S	S	S	S	S	S	S	I	S	0
ESS12239	Foshan	Stanley	JNGX01.GD0046	S	I	I	S	I	S	R	S	S	S	I	S	1
ESS12240	Foshan	Typhimurium	JPXX01.GD0205	S	S	S	S	S	S	S	S	S	S	R	S	1
ESS12241	Foshan	Enteritidis	JEGX01.GD0064	S	I	I	S	R	S	S	S	S	S	I	S	1
ESS12242	Foshan	Enteritidis	JEGX01.GD0063	R	S	S	S	R	S	S	S	S	R	S	S	3
ESS12243	Foshan	Typhimurium		R	S	S	S	R	I	R	R	R	R	I	S	5
ESS12244	Yangjiang	Rissen	TEEX01.GD0002	R	S	S	S	S	S	R	R	R	S	I	I	3
ESS12245	Yangjiang	I4,5,12:i:-		R	S	S	S	R	I	R	R	R	R	R	R	6
ESS12246	Maoming	Stanley		S	S	S	S	S	S	S	S	S	S	I	S	0
ESS12247	Maoming	Agona	JABX01.GD0012	R	S	S	S	R	S	R	R	R	S	R	R	6
ESS12248	Maoming	Enteritidis		S	S	S	S	S	S	S	S	S	S	S	S	0
ESS12249	Zhongshan	Duisburg		R	R	R	R	R	R	R	R	R	R	R	R	7
ESS12250	Zhongshan	Agona		I	R	R	R	R	R	I	I	R	R	R	I	5
ESS12251	Zhongshan	Typhimurium		R	R	R	R	R	R	R	I	R	R	R	I	6
ESS12252	Zhongshan	Typhimurium		R	R	R	R	R	R	R	R	R	R	R	R	7
ESS12253	Zhongshan	Stanley		I	R	R	R	R	R	I	I	R	R	R	I	5
ESS12254	Zhongshan	Thompson		S	R	R	R	R	R	I	I	I	I	R	I	4
ESS12255	Zhongshan	Typhimurium		R	R	R	R	R	R	R	I	R	R	R	I	5
ESS12256	Zhongshan	Stanley		I	R	R	R	R	R	I	I	R	R	R	I	5
ESS12257	Zhongshan	Kaduna		R	I	I	R	R	R	R	R	R	R	R	R	7
ESS12258	Zhongshan	Stanley		R	I	I	R	R	R	R	R	R	R	R	R	7
ESS12259	Zhongshan	Singapore		R	R	R	R	R	R	R	I	R	R	R	I	6
ESS12260	Zhongshan	Bareilly		I	R	I	R	R	R	I	I	R	R	R	I	5
ESS12261	Zhongshan	I4,5,12:i:-	JPXX01.GD0067	R	R	I	R	R	R	R	R	R	R	R	R	7
ESS12262	Zhongshan	Enteritidis	JEGX01.GD0006	S	R	I	R	R	R	I	I	I	R	I	I	4
ESS12263	Zhongshan	Typhimurium	JPXX01.GD0020	R	R	R	R	R	R	R	I	R	R	R	I	5
ESS12264	Zhongshan	Kaduna		R	R	I	I	R	R	R	R	R	R	R	R	7
ESS12265	Zhongshan	Typhimurium	JPXX01.GD0004	R	R	R	R	R	R	I	I	R	R	R	I	5
ESS12266	Zhongshan	Enteritidis		R	R	I	R	I	R	I	I	R	R	R	I	4
ESS12267	Zhongshan	Agona	JABX01.GD0005	R	R	I	R	I	R	I	I	R	R	R	R	5
ESS12270	Jieyang	Stanley		S	S	S	S	S	S	S	S	S	S	S	S	0
ESS12271	Foshan	Muenchen		I	S	I	S	I	S	I	S	S	S	R	S	1
ESS12272	Foshan	Typhimurium		R	S	S	S	R	I	R	R	R	R	R	R	6
ESS12273	Foshan	Poona		S	S	S	S	S	S	S	S	S	S	I	S	0
ESS12274	Guangzhou	Typhimurium	JPXX01.GD0201	R	S	S	S	R	S	R	S	R	S	S	R	5
ESS12275	Guangzhou	Enteritidis	JEGX01.GD0061	R	S	S	S	R	S	R	S	R	S	R	S	5
ESS12276	Guangzhou	Enteritidis	JEGX01.GD0060	R	S	S	S	R	S	R	S	S	S	R	S	4
ESS12277	Guangzhou	Rissen	TEEX01.GD0013	S	S	S	S	S	S	S	S	R	S	S	S	1
ESS12280	Guangzhou	Typhimurium	JPXX01.GD0199	R	S	S	S	R	S	R	S	R	R	S	R	6
ESS12281	Guangzhou	Typhimurium		R	S	S	S	R	S	R	R	R	R	I	R	6
ESS12284	Guangzhou	Rissen	TEEX01.GD0002	R	S	S	S	S	S	S	R	R	S	I	S	3
ESS12285	Guangzhou	Othmarschen		R	S	S	S	S	S	R	S	R	S	R	S	4
ESS12286	Guangzhou	Give		S	S	S	S	S	S	S	R	R	S	R	S	3
ESS12287	Dongguan	Derby	JDPX01.GD0032	R	S	S	S	R	R	R	R	R	R	R	R	7
ESS12288	Dongguan	Typhimurium	JPXX01.GD0114	S	S	S	S	R	S	R	R	R	R	R	S	4
ESS12289	Dongguan	Litchfield		S	S	S	S	S	S	S	S	I	S	S	S	0
ESS12290	Dongguan	I4,5,12:i:-	JPXX01.GD0006	R	S	S	S	R	R	R	R	R	R	I	R	7
ESS12291	Dongguan	Rissen	TEEX01.GD0015	R	S	S	S	I	S	R	R	R	S	R	S	4
ESS12292	Dongguan	Typhimurium		R	S	S	S	R	I	R	R	R	R	R	R	6
ESS12293	Dongguan	I4,5,12:i:-	JPXX01.GD0056	R	S	S	S	S	R	R	S	R	S	R	S	5
ESS12294	Dongguan	Muenster		S	S	S	S	S	S	S	S	S	S	S	S	0
ESS12295	Dongguan	Assinie		S	S	S	S	I	S	R	R	R	S	I	S	2
ESS12296	Dongguan	Infantis		R	S	S	S	S	S	R	I	R	R	R	R	5
ESS12297	Guangzhou	Enteritidis		R	S	S	S	R	S	S	S	S	R	S	S	3
ESS12298	Jieyang	Wandworth		S	S	S	S	S	S	S	S	S	S	I	S	0
ESS12299	Jieyang	Enteritidis	JEGX01.GD0006	S	S	S	S	R	S	S	S	S	S	S	S	1
ESS123	Guangzhou	Newport		S	S	S	S	S	S	S	S	S	S	S	S	0
ESS12300	Heyuan	Enteritidis	JEGX01.GD0006	S	R	S	S	R	S	S	S	S	S	S	S	2
ESS12301	Yangjiang	Typhimurium	JPXX01.GD0206	S	S	S	S	S	S	S	S	S	S	I	S	0
ESS12302	Yangjiang	Enteritidis	JEGX01.GD0027	R	S	S	S	R	S	R	S	S	S	R	S	4
ESS12303	Jiangmen	Enteritidis	JEGX01.GD0007	R	S	S	S	R	S	R	S	R	S	R	S	5
ESS12304	Shaoguan	I4,5,12:i:-	JPXX01.GD0073	R	S	S	S	R	I	R	S	R	R	R	R	6
ESS12305	Jiangmen	Enteritidis	JEGX01.GD0007	R	S	S	S	R	S	R	S	R	R	R	S	5
ESS12306	Maoming	Stanley	JNGX01.GD0006	S	R	S	S	S	I	R	S	S	S	S	S	2
ESS12307	Yangjiang	Albany	TDCX01.GD0004	R	S	S	S	R	S	R	R	R	S	I	R	5
ESS12308	Heyuan	Typhimurium	JPXX01.GD0032	R	S	S	S	R	I	R	R	R	R	R	R	6
ESS12309	Yangjiang	I4,5,12:i:-	JPXX01.GD0070	R	S	S	S	S	S	R	S	R	S	R	S	4
ESS12310	Jieyang	Typhimurium		S	S	S	S	R	S	S	S	R	S	I	S	2
ESS12311	Guangzhou	Hadar		S	S	S	S	R	S	S	S	R	S	I	S	2
ESS12313	Yangjiang	Albany	TDCX01.GD0004	R	S	S	S	R	S	R	R	R	S	I	R	5
ESS12314	Yangjiang	Infantis		R	S	S	S	R	S	R	R	R	S	S	R	5
ESS12315	Maoming	I4,5,12:i:-		R	S	S	S	R	I	R	R	R	R	R	R	6
ESS12316	Guangzhou	Rissen	TEEX01.GD0002	R	S	S	R	S	S	R	R	R	S	I	S	3
ESS12317	Yangjiang	I4,5,12:i:-	JPXX01.GD0070	R	S	S	S	S	S	R	S	R	S	R	S	4
ESS12318	Yangjiang	I4,5,12:i:-	JPXX01.GD0045	R	S	S	S	S	S	R	S	R	S	R	S	4
ESS12319	Maoming	I4,5,12:i:-	JPXX01.GD0069	R	S	S	S	R	I	R	R	R	R	I	R	6
ESS12320	Maoming	Paratyphi B		S	S	S	S	S	S	S	S	S	S	S	S	0
ESS12321	Yangjiang	Typhimurium	JPXX01.GD0208	R	S	S	S	R	S	R	S	R	R	R	R	6
ESS12322	Jiangmen	I4,5,12:i:-	JPXX01.GD0004	S	S	S	S	R	S	R	S	R	R	R	R	5
ESS12323	Jiangmen	Typhimurium	JPXX01.GD0209	R	S	S	S	R	I	R	S	R	R	I	R	6
ESS12324	Jiangmen	Schwarzengrund		R	I	R	S	I	S	R	R	R	R	R	R	5
ESS12325	Guangzhou	Infantis		R	S	S	S	I	S	R	I	R	R	R	R	5
ESS12326	Foshan	Enteritidis	JEGX01.GD0067	R	S	I	S	R	S	R	S	S	S	R	S	4
ESS12327	Foshan	Braenderup		R	I	R	S	I	S	I	S	S	S	I	S	1
ESS12328	Foshan	Typhimurium	JPXX01.GD0033	R	S	S	S	R	R	R	R	R	S	R	R	7
ESS12329	Foshan	Typhimurium	JPXX01.GD0067	R	S	S	S	R	R	R	I	R	S	I	R	6
ESS12334	Maoming	Typhimurium		R	S	S	S	R	I	R	R	R	R	R	R	6
ESS12336	Yangjiang	I4,5,12:i:-		R	S	S	S	R	R	R	R	R	R	R	R	7
ESS12337	Yangjiang	Typhimurium		S	S	S	S	R	S	R	I	R	S	I	I	3
ESS12338	Dongguan	Stanley	JNGX01.GD0034	S	S	S	S	S	S	S	S	S	S	S	S	0
ESS12339	Dongguan	Hadar		S	S	S	S	S	S	S	R	S	R	R	S	2
ESS12340	Dongguan	Rissen		I	S	S	S	S	S	S	R	S	R	S	S	2
ESS12341	Dongguan	Stanley	JNGX01.GD0047	S	S	S	S	S	S	S	I	S	S	S	S	0
ESS12342	Dongguan	Paratyphi B		S	S	S	S	S	S	S	I	S	I	S	S	0
ESS12344	Dongguan	Enteritidis	JEGX01.GD0065	I	S	S	S	S	S	S	R	S	R	S	S	2
ESS12345	Dongguan	Hadar		S	S	S	S	S	S	S	R	S	R	R	S	2
ESS12346	Dongguan	Derby	JDPX01.GD0035	S	S	S	S	S	S	S	I	S	S	S	S	0
ESS12347	Dongguan	Derby	JDPX01.GD0034	S	S	S	S	S	S	R	R	R	R	R	R	4
ESS12348	Dongguan	Enteritidis	JEGX01.GD0065	R	S	S	S	S	S	S	S	S	S	S	S	1
ESS12349	Dongguan	I4,5,12:i:-	JPXX01.GD0006	R	S	S	S	R	S	S	R	R	R	R	R	6
ESS12350	Dongguan	Stanley	JNGX01.GD0007	S	S	I	S	S	S	S	S	S	S	S	S	0
ESS12352	Dongguan	Newlands		S	S	S	S	S	S	R	R	R	R	S	S	3
ESS12353	Zhongshan	Typhimurium	JPXX01.GD0032	R	S	S	S	R	I	R	R	R	R	R	R	6
ESS12355	Zhongshan	Typhimurium	JPXX01.GD0004	R	S	R	R	R	R	R	I	R	R	R	R	7
ESS12356	Zhongshan	Typhimurium	JPXX01.GD0004	S	S	I	R	R	R	I	I	R	R	I	R	6
ESS12359	Zhongshan	I4,5,12:i:-		S	S	I	R	R	R	I	I	R	R	R	I	5
ESS12360	Zhongshan	Typhimurium		R	S	I	R	R	R	R	I	R	R	R	R	7
ESS12361	Zhongshan	Typhimurium	JPXX01.GD0004	I	S	I	R	R	R	I	I	R	R	I	R	6
ESS12362	Zhongshan	Typhimurium	JPXX01.GD0169	R	S	R	R	R	R	R	I	R	R	R	R	7
ESS12363	Zhongshan	AarhusⅡ		R	S	R	R	R	R	R	R	R	R	I	I	6
ESS12364	Zhongshan	Typhimurium		S	S	R	R	R	R	I	I	R	R	R	I	5
ESS12365	Zhongshan	Enteritidis	JEGX01.GD0027	R	S	I	R	R	R	R	I	R	R	R	I	6
ESS12366	Zhongshan	Typhimurium	JPXX01.GD0195	R	S	I	R	R	R	R	S	R	R	R	R	7
ESS12367	Zhongshan	Typhimurium		S	S	I	R	I	R	I	I	R	R	I	I	4
ESS12368	Zhongshan	Newport		S	S	I	I	R	R	I	S	R	R	R	S	4
ESS12369	Zhongshan	I4,5,12:i:-		R	S	I	R	R	R	R	R	R	R	I	R	7
ESS12370	Zhongshan	Agona		S	S	I	R	I	R	I	I	R	R	I	R	5
ESS12371	Zhongshan	paratyphi B		S	S	I	I	R	R	S	S	R	R	R	I	4
ESS12372	Zhongshan	Stanley		R	S	R	R	I	R	I	R	R	R	R	R	6
ESS12373	Zhongshan	Typhimurium		S	S	I	I	R	R	R	R	R	R	R	R	6
ESS12374	Zhongshan	Typhimurium		S	S	I	I	R	R	I	I	R	R	I	I	4
ESS12375	Zhongshan	I4,5,12:i:-		R	S	I	R	R	R	R	R	R	R	R	R	7
ESS12376	Zhongshan	I4,5,12:i:-		R	S	I	R	R	R	R	R	R	R	R	R	7
ESS12377	Zhongshan	Typhimurium		R	S	I	R	R	R	R	I	R	R	R	I	6
ESS12378	Zhongshan	I4,5,12:i:-		R	S	I	R	R	R	R	R	R	R	R	R	7
ESS12379	Zhongshan	Rissen		R	S	R	R	R	R	R	R	R	R	R	R	7
ESS12380	Zhongshan	Enteritidis		R	S	I	I	R	R	R	I	R	I	R	I	6
ESS12381	Zhongshan	Typhimurium		I	S	I	R	R	R	R	S	R	R	I	R	7
ESS12382	Zhongshan	Pakistan		I	S	I	R	R	R	R	I	R	R	R	I	6
ESS12383	Zhongshan	Typhimurium		R	S	R	R	R	R	R	R	R	R	R	R	7
ESS12384	Zhongshan	Typhimurium		R	S	R	R	R	R	R	R	R	R	R	R	7
ESS12385	Zhongshan	I4,5,12:i:-		R	S	R	R	R	R	R	S	R	R	R	R	7
ESS12386	Zhongshan	I4,5,12:i:-		R	S	R	R	R	R	R	R	R	R	R	R	7
ESS12387	Zhongshan	Typhimurium	JPXX01.GD0169	R	S	I	R	R	R	R	I	R	R	R	R	7
ESS12388	Zhongshan	Typhimurium		R	S	I	R	R	R	R	R	R	R	R	R	7
ESS12389	Zhongshan	Enteritidis	JEGX01.GD0066	R	S	R	R	R	R	R	I	R	R	R	I	6
ESS12390	Zhongshan	Typhimurium		R	S	S	S	R	S	R	S	R	R	R	R	6
ESS12391	Zhongshan	Stanley		I	S	R	R	R	R	I	I	R	R	I	I	5
ESS12392	Zhongshan	I4,5,12:i:-		R	S	R	R	R	R	R	R	R	R	R	I	6
ESS12395	Zhuhai	Agona		I	S	S	S	I	S	S	S	I	S	S	S	0
ESS12396	Zhuhai	Typhimurium	JPXX01.GD0060	R	R	R	R	R	I	R	R	R	R	R	R	6
ESS12397	Zhuhai	Typhimurium	JPXX01.GD0176	R	S	S	S	R	I	R	R	R	R	R	R	6
ESS12398	Zhuhai	Typhimurium	JPXX01.GD0005	R	S	S	S	R	I	R	S	R	R	I	R	6
ESS12399	Zhuhai	Typhimurium	JPXX01.GD0141	R	S	S	S	R	I	R	R	R	R	R	R	6
ESS12400	Zhuhai	Stanley	JNGX01.GD0038	S	S	S	S	S	S	S	S	S	S	S	S	0
ESS12401	Zhuhai	Corvallis		S	S	S	S	I	S	S	S	S	S	S	S	0
ESS12402	Zhuhai	Enteritidis	JEGX01.GD0007	R	S	S	S	R	S	R	S	S	S	R	S	4
ESS12403	Zhuhai	Typhimurium	JPXX01.GD0004	R	S	S	S	R	I	R	S	R	S	R	I	4
ESS12404	Zhuhai	Litchfield		S	S	S	S	S	S	S	S	S	S	S	S	0
ESS12405	Zhuhai	I4,5,12:i:-		R	S	S	S	R	S	R	S	R	R	S	R	6
ESS12406	Zhuhai	Stanley	JNGX01.GD0048	S	S	S	S	S	S	S	S	S	S	S	S	0
ESS12407	Zhuhai	Enteritidis	JEGX01.GD0006	R	S	R	I	R	S	R	S	S	S	S	S	3
ESS12408	Zhuhai	Albany		R	S	S	S	R	S	R	S	I	S	S	S	3
ESS12409	Zhuhai	Adelaide		S	S	S	S	R	S	R	S	S	S	S	S	3
ESS12410	Zhuhai	I4,5,12:i:-	JPXX01.GD0003	R	R	S	S	R	S	R	R	R	R	I	R	6
ESS12411	Zhuhai	Typhimurium	JPXX01.GD0004	R	S	S	S	R	I	R	R	R	R	I	R	6
ESS12412	Zhuhai	I4,5,12:i:-	JPXX01.GD0057	R	S	S	S	R	I	R	R	R	R	R	R	6
ESS12413	Zhuhai	Adelaide		S	S	S	S	R	S	R	S	S	S	I	S	3
ESS12414	Zhuhai	Typhimurium	JPXX01.GD0004	R	S	S	S	R	S	R	R	R	R	I	R	6
ESS12415	Zhuhai	Stanley	JNGX01.GD0006	S	S	S	S	S	S	R	S	I	S	S	S	1
ESS12416	Zhuhai	Stanley	JNGX01.GD0049	S	S	S	S	S	S	S	S	S	S	S	S	0
ESS12417	Zhuhai	Typhimurium		R	S	S	S	R	I	R	R	R	R	I	R	6
ESS12418	Zhuhai	I4,5,12:i:-	JPXX01.GD0004	R	S	S	S	R	I	R	R	R	R	R	R	6
ESS12419	Jiangmen	I4,5,12:i:-	JPXX01.GD0004	R	S	S	S	R	I	R	S	R	R	R	R	6
ESS12420	Jieyang	Derby		S	S	S	S	S	S	R	S	I	S	I	S	1
ESS12421	Maoming	I4,5,12:i:-	JPXX01.GD0071	R	S	S	S	R	I	R	R	R	R	I	R	6
ESS12422	Maoming	I4,5,12:i:-	JPXX01.GD0004	R	S	S	S	R	I	R	R	R	R	I	R	6
ESS12423	Maoming	I4,5,12:i:-	JPXX01.GD0032	R	R	R	R	R	I	R	R	R	S	I	R	5
ESS12424	Yangjiang	Instanbul		S	S	S	S	R	S	R	S	R	S	R	S	4
ESS12425	Yangjiang	Derby		S	S	S	S	R	S	R	S	R	S	S	S	3
ESS12427	Yangjiang	Indiana		R	S	I	S	R	R	R	R	R	R	R	R	7
ESS12428	Yangjiang	Enteritidis	JEGX01.GD0067	R	S	S	S	R	S	R	S	I	S	R	S	4
ESS12429	Yangjiang	Enteritidis	JEGX01.GD0006	R	S	S	S	R	S	R	S	R	S	R	S	5
ESS12430	Maoming	I4,5,12:i:-	JPXX01.GD0013	R	S	I	S	I	S	R	S	R	S	R	S	4
ESS12431	Guangzhou	Enteritidis	JEGX01.GD0006	S	S	S	S	R	S	S	S	S	S	S	S	1
ESS12432	Guangzhou	Typhimurium	JPXX01.GD0004	R	S	R	R	R	I	R	R	R	R	R	R	6
ESS12433	Guangzhou	Stanley	JNGX01.GD0038	S	S	S	S	S	S	S	S	S	S	S	S	0
ESS12434	Guangzhou	infantis		S	S	S	S	R	S	S	S	S	S	S	S	1
ESS12436	Guangzhou	poona		R	S	R	R	S	S	R	R	R	S	S	S	3
ESS12437	Guangzhou	Typhimurium	JPXX01.GD0151	R	S	S	S	R	S	R	S	R	R	S	R	6
ESS12439	Guangzhou	mbandaka		S	S	S	S	S	S	S	S	S	S	S	S	0
ESS12440	Guangzhou	Enteritidis	JEGX01.GD0059	R	R	R	R	R	S	R	S	S	S	R	S	4
ESS12441	Guangzhou	Agona	JABX01.GD0014	S	S	S	S	S	S	S	R	S	S	R	S	2
ESS12442	Guangzhou	Typhimurium	TDCX01.GD0003	S	S	S	S	S	S	S	S	S	S	R	S	1
ESS12443	Guangzhou	saintpaul		S	S	S	S	S	S	S	S	S	S	S	S	0
ESS12444	Guangzhou	Albany	TDCX01.GD0003	R	S	S	S	R	S	R	R	R	S	R	R	6
ESS12445	Guangzhou	paratyphi B		S	S	S	S	S	S	S	S	S	S	S	S	0
ESS12446	Guangzhou	Enteritidis	JEGX01.GD0060	R	S	R	R	S	S	R	R	R	S	S	S	3
ESS12447	Guangzhou	Typhimurium	JPXX01.GD0169	R	S	S	S	R	S	R	S	S	S	R	S	4
ESS12448	Guangzhou	infantis	JQPX01.GD0004	R	S	S	S	R	S	R	S	R	S	R	R	6
ESS12449	Guangzhou	Typhimurium	JPXX01.GD0193	R	S	S	S	R	S	R	R	R	S	S	R	5
ESS12450	Guangzhou	Typhimurium	JPXX01.GD0015	R	S	S	S	R	S	R	R	R	R	R	S	5
ESS12451	Guangzhou	Enteritidis	JEGX01.GD0007	R	S	S	S	S	S	R	S	R	S	R	S	4
ESS12452	Guangzhou	Typhimurium	JPXX01.GD0021	R	S	S	S	R	S	R	S	S	S	R	S	4
ESS12453	Guangzhou	Newport		R	S	S	S	R	S	R	R	R	R	I	R	6
ESS12454	Guangzhou	I4,5,12:i:-	JPXX01.GD0003	S	S	S	S	S	S	S	S	S	S	S	S	0
ESS12455	Guangzhou	Typhimurium	JPXX01.GD0210	R	S	S	S	R	I	R	R	R	R	R	R	6
ESS12456	Guangzhou	Enteritidis	JEGX01.GD0060	R	S	R	I	R	R	R	R	R	R	R	R	7
ESS12457	Guangzhou	paratyphi A		R	S	S	S	R	S	R	S	S	S	R	S	4
ESS12458	Guangzhou	Weltevreden		S	S	S	S	R	S	I	S	S	S	S	S	1
ESS12459	Guangzhou	Typhimurium	JPXX01.GD0148	S	S	S	S	S	S	S	S	S	S	S	S	0
ESS12460	Guangzhou	Enteritidis	JEGX01.GD0007	R	S	S	S	R	S	R	S	R	S	R	R	6
ESS12461	Guangzhou	Typhimurium	JPXX01.GD0193	R	S	S	S	R	S	R	S	R	S	R	S	5
ESS12462	Guangzhou	Stanley	JNGX01.GD0020	S	S	S	S	S	S	S	S	S	S	S	S	0
ESS12463	Guangzhou	I4,5,12:i:-	JPXX01.GD0081	R	S	I	S	R	I	R	S	R	S	R	S	5
ESS12464	Jiangmen	Stanley		S	S	S	S	I	S	S	S	S	S	I	S	0
ESS12465	Foshan	Hvittingfoss		S	S	S	S	S	S	S	S	S	S	I	S	0
ESS12466	Foshan	Derby		R	S	S	S	R	R	R	R	R	R	R	R	7
ESS12467	Foshan	Indiana		R	S	S	S	R	R	R	R	R	R	R	R	7
ESS12468	Foshan	Typhimurium	JPXX01.GD0004	R	S	S	S	R	S	R	R	S	R	R	R	6
ESS12469	Foshan	Typhimurium	JPXX01.GD0216	R	S	S	S	S	S	R	S	R	S	R	S	4
ESS12470	Foshan	Enteritidis	JEGX01.GD0009	S	S	S	S	R	S	S	S	S	S	S	S	1
ESS12471	Foshan	Typhimurium	JPXX01.GD0015	R	I	R	S	S	S	R	S	R	I	R	S	4
ESS12472	Foshan	Meleagridis		R	S	I	S	R	I	R	R	R	S	R	R	6
ESS12473	Foshan	Madelia		I	S	S	S	R	I	S	S	S	S	I	S	1
ESS12474	Foshan	Weltevreden	JQPX01.GD0006	I	I	I	S	I	S	S	S	S	S	I	S	0
ESS12475	Foshan	Stanley	JNGX01.GD0021	S	S	I	S	R	I	R	S	R	S	R	S	4
ESS12476	Foshan	Newport		R	R	R	S	R	I	R	R	R	S	R	R	6
ESS12478	Jiangmen	Enteritidis	JEGX01.GD0006	R	S	S	S	R	S	R	S	S	S	I	S	3
ESS12479	Jiangmen	Derby		S	S	S	S	S	S	I	S	R	S	I	S	1
ESS12480	Jiangmen	Stanleyville		S	S	I	S	I	S	R	S	R	I	R	S	3
ESS12481	Jiangmen	Enteritidis	JEGX01.GD0060	R	S	I	S	R	S	R	S	I	S	R	S	4
ESS12482	Jiangmen	I4,5,12:i:-	JPXX01.GD0004	R	S	I	S	R	I	R	I	R	S	R	I	5
ESS12483	Zhuhai	I4,5,12:i:-	JPXX01.GD0079	R	S	I	S	R	R	R	S	R	S	R	R	7
ESS12484	Zhuhai	Typhimurium	JPXX01.GD0213	R	S	S	S	R	R	R	R	R	R	I	R	7
ESS12485	Zhuhai	Typhimurium	JPXX01.GD0004	R	S	S	S	R	S	R	R	R	R	I	R	7
ESS12486	Zhuhai	Singapore		R	S	S	R	S	S	R	S	S	R	R	S	4
ESS12487	Zhuhai	Typhimurium	JPXX01.GD0127	R	S	S	S	I	S	R	R	R	S	S	R	4
ESS12488	Zhuhai	Enteritidis	JEGX01.GD0026	S	S	S	S	R	S	R	S	S	S	S	S	1
ESS12489	Zhuhai	Enteritidis	JEGX01.GD0121	S	S	S	S	S	S	S	S	S	S	S	S	0
ESS12490	Zhuhai	Djugu		S	S	S	S	S	S	S	S	S	S	S	S	0
ESS12491	Zhuhai	I4,5,12:i:-	JPXX01.GD0005	R	S	R	R	R	I	R	R	R	R	I	R	6
ESS12492	Zhuhai	I4,5,12:i:-	JPXX01.GD0008	S	S	S	S	R	S	S	S	R	S	S	I	2
ESS12493	Zhuhai	I4,5,12:i:-	JPXX01.GD0008	R	S	S	S	R	S	R	S	S	S	R	R	5
ESS12494	Zhuhai	Rissen	TEEX01.GD0015	R	S	S	S	S	S	R	R	R	S	R	R	5
ESS12496	Zhuhai	Stanley	JNGX01.GD0006	S	S	S	S	S	S	I	S	S	S	S	S	0
ESS12497	Zhuhai	I4,5,12:i:-	JPXX01.GD0057	R	S	S	S	R	I	R	R	R	R	I	R	6
ESS12498	Zhuhai	I4,5,12:i:-	JPXX01.GD0068	R	S	S	S	R	I	R	S	R	R	R	R	6
ESS12499	Zhuhai	I4,5,12:i:-	JPXX01.GD0072	R	S	S	S	S	S	R	R	R	S	S	R	4
ESS12500	Zhuhai	Typhimurium	JPXX01.GD0020	R	S	S	S	R	I	R	R	R	R	R	R	6
ESS12501	Heyuan	Stanley	JNGX01.GD0014	S	S	S	S	I	S	R	S	I	S	I	S	1
ESS12502	Jieyang	Enteritidis	JEGX01.GD0068	R	S	S	S	R	S	R	S	S	S	R	S	4
ESS12503	Jieyang	I4,5,12:i:-	JPXX01.GD0004	R	S	R	S	R	I	R	R	R	R	I	R	6
ESS12504	Guangzhou	Kottbus		S	S	S	S	S	S	R	S	S	S	I	S	1
ESS12505	Yangjiang	I4,5,12:i:-	JPXX01.GD0004	I	S	S	S	R	I	R	R	R	R	R	R	5
ESS12507	Maoming	Typhimurium	JPXX01.GD0005	R	S	S	S	R	I	R	R	R	R	R	R	6
ESS12508	Maoming	Enteritidis	JEGX01.GD0069	R	S	S	S	R	S	R	S	R	S	S	S	4
ESS12509	Maoming	I4,5,12:i:-	JPXX01.GD0075	R	I	I	S	S	S	R	S	R	S	R	S	4
ESS12510	Yangjiang	Paratyphi B		S	S	S	S	S	S	I	S	I	S	I	S	0
ESS12511	Jiangmen	Enteritidis	JEGX01.GD0007	R	S	S	S	R	S	R	S	S	S	R	S	4
ESS12512	Guangzhou	London		S	S	S	S	S	S	I	S	I	I	I	S	0
ESS12515	Yangjiang	Derby		S	S	S	S	I	S	S	S	R	S	I	I	1
ESS12516	Yangjiang	Corvallis		S	S	S	S	S	S	I	S	I	S	I	S	0
ESS12517	Dongguan	Typhimurium		R	S	S	S	R	R	R	S	I	R	R	R	6
ESS12518	Dongguan	Typhimurium	JPXX01.GD0134	S	S	S	S	S	S	S	S	S	S	S	S	0
ESS12519	Dongguan	Typhimurium	JPXX01.GD0158	R	S	S	S	R	I	R	R	I	R	R	R	5
ESS12520	Dongguan	Typhimurium	JPXX01.GD0211	R	S	R	R	S	S	R	R	R	S	R	R	5
ESS12521	Dongguan	Enteritidis	JEGX01.GD0020	S	S	S	S	S	S	R	S	S	S	S	S	1
ESS12522	Dongguan	Agama		R	S	S	S	R	R	R	R	I	S	R	R	6
ESS12523	Dongguan	Virchow		S	S	S	S	S	S	S	S	S	S	S	S	0
ESS12524	Dongguan	Rissen		R	S	S	S	S	S	S	R	I	R	R	S	3
ESS12526	Dongguan	Kottbus		S	S	S	S	S	S	S	S	S	S	S	S	0
ESS12527	Dongguan	Virchow		S	S	S	S	S	S	S	S	S	S	S	S	0
ESS12528	Dongguan	Newport		S	S	S	S	S	S	S	S	I	S	S	S	0
ESS12529	Dongguan	Derby	JDPX01.GD0011	S	S	S	S	S	S	S	R	S	S	S	S	1
ESS12530	Dongguan	Weltevreden		S	S	S	S	S	S	S	S	S	S	S	S	0
ESS12531	Dongguan	Weltevreden		S	S	S	S	S	S	S	S	S	S	S	S	0
ESS12532	Dongguan	Stanley	JNGX01.GD0053	S	S	S	S	S	S	S	S	S	S	S	S	0
ESS12533	Dongguan	Glostrup		S	S	S	S	S	S	R	R	R	S	S	S	2
ESS12534	Dongguan	Petahtikve		S	S	S	S	S	S	S	S	I	S	S	S	0
ESS12535	Dongguan	Derby	JDPX01.GD0013	R	S	S	S	R	R	R	I	R	R	R	R	7
ESS12536	Dongguan	Corvallis		S	S	S	S	S	S	I	S	S	S	S	S	0
ESS12537	Dongguan	Indiana		R	S	R	R	R	R	R	R	I	S	R	R	7
ESS12538	Dongguan	Litchfield		S	S	S	S	S	S	S	S	I	S	S	S	0
ESS12539	Dongguan	Typhimurium	JPXX01.GD0168	R	S	S	S	R	I	R	R	R	S	R	R	6
ESS12540	Dongguan	Rissen		R	S	S	S	S	S	S	R	R	R	R	S	4
ESS12541	Dongguan	Stanley	JNGX01.GD0051	S	S	S	S	S	S	S	S	I	S	S	S	0
ESS12543	Dongguan	Derby	JDPX01.GD0014	R	S	S	S	R	I	R	R	I	R	R	R	5
ESS12544	Dongguan	Corvallis		S	S	S	S	S	S	I	R	R	S	R	S	3
ESS12545	Dongguan	Newport		S	S	S	S	S	S	S	S	I	S	S	S	0
ESS12546	Dongguan	Stanley	JNGX01.GD0031	S	S	S	S	S	S	S	S	I	S	S	S	0
ESS12547	Dongguan	infantis		R	S	S	S	S	S	R	R	S	R	R	R	4
ESS12548	Dongguan	Typhimurium	JPXX01.GD0214	R	S	S	S	R	I	R	R	I	S	R	R	4
ESS12549	Dongguan	Virchow		R	S	S	S	R	R	R	R	S	R	R	R	6
ESS12550	Foshan	Stanley	JNGX01.GD0052	S	S	I	S	I	S	S	S	S	S	I	S	0
ESS12551	Foshan	Hadar		I	S	I	S	R	S	S	S	R	S	R	S	3
ESS12552	Foshan	Derby		R	I	S	S	R	I	R	S	R	S	R	R	6
ESS12553	Foshan	Stanley	JNGX01.GD0021	S	S	S	S	R	S	R	S	R	S	R	S	4
ESS12556	Jiangmen	Stanley	JNGX01.GD0019	S	S	S	S	S	S	S	S	S	S	I	I	0
ESS12557	Yangjiang	Djugu		S	S	S	S	R	S	S	S	R	S	R	S	3
ESS12558	Jiangmen	Stanley	JNGX01.GD0069	S	S	S	S	S	S	S	S	I	S	I	S	0
ESS12559	Guangzhou	I4,5,12:i:-		R	S	S	S	S	S	R	S	R	S	R	S	4
ESS12560	Jiangmen	Javiana		S	S	S	S	S	S	S	S	I	S	I	S	0
ESS12561	Maoming	Weltevreden	JQPX01.GD0019	S	R	R	R	R	S	R	S	R	R	R	S	5
ESS12562	Maoming	Newport		S	S	S	S	R	S	S	S	R	S	I	S	2
ESS12563	Maoming	Typhimurium	JPXX01.GD0004	R	S	S	S	R	I	R	R	R	R	R	R	6
ESS12564	Maoming	Stanley	JNGX01.GD0046	S	S	I	S	I	S	R	S	I	S	I	S	1
ESS12565	Yangjiang	Stanley	JNGX01.GD0032	S	S	S	S	S	S	R	S	S	S	I	S	1
ESS12566	Yangjiang	Hvittingfoss		S	S	S	S	S	S	S	S	S	S	S	S	0
ESS12567	Heyuan	Typhimurium	JPXX01.GD0144	R	S	S	S	I	S	R	R	I	S	R	R	4
ESS12568	Zhongshan	Meleagridis		I	S	S	S	I	S	R	R	R	S	R	S	3
ESS12569	Zhongshan	Ferruch		S	S	S	S	S	S	R	S	I	S	R	S	2
ESS12570	Zhongshan	Ferruch		S	S	S	S	S	S	R	S	I	S	R	S	2
ESS12571	Zhongshan	Stanley	JNGX01.GD0007	S	S	S	S	S	S	S	S	I	S	R	S	1
ESS12572	Zhongshan	I4,5,12:i:-	JPXX01.GD0077	R	S	S	S	S	S	R	S	R	S	I	S	3
ESS12573	Zhongshan	Sandiego		I	S	S	S	I	S	R	S	R	S	S	S	2
ESS12574	Zhongshan	I4,5,12:i:-	JPXX01.GD0008	S	S	S	S	R	S	S	S	R	S	I	S	2
ESS12575	Zhongshan	Enteritidis	JEGX01.GD0071	R	S	S	S	R	I	R	R	R	S	I	S	4
ESS12576	Zhongshan	I4,5,12:i:-	JPXX01.GD0004	R	S	S	S	R	S	R	R	R	R	R	R	6
ESS12577	Zhongshan	Kottbus		S	S	S	S	S	S	R	S	S	S	I	S	1
ESS12578	Zhongshan	Agona		S	S	S	S	S	S	S	S	I	S	I	S	0
ESS12579	Zhongshan	Dabou		S	S	S	S	I	S	R	S	R	S	R	S	3
ESS12580	Zhongshan	Fyris		S	S	S	S	S	S	S	S	S	S	S	S	0
ESS12581	Zhongshan	Singapore		S	S	S	S	S	S	S	S	I	S	I	S	0
ESS12582	Zhongshan	London		S	S	S	S	S	S	S	S	I	S	I	S	0
ESS12583	Zhongshan	Stanley	JNGX01.GD0007	S	S	S	S	S	S	I	S	I	S	I	S	0
ESS12584	Zhongshan	Derby	JDPX01.GD0015	S	S	S	S	R	I	R	R	R	R	R	R	5
ESS12585	Zhongshan	Kottbus		S	S	S	S	S	S	I	S	S	S	I	S	0
ESS12586	Zhongshan	I4,5,12:i:-	JPXX01.GD0013	R	S	S	S	I	S	R	S	R	S	R	S	4
ESS12587	Zhongshan	Agona		S	S	S	S	S	S	R	S	I	S	I	S	1
ESS12588	Zhongshan	Stanley	JNGX01.GD0007	S	S	S	S	S	S	R	S	R	S	I	S	2
ESS12589	Zhongshan	I4,5,12:i:-	JPXX01.GD0078	S	S	S	S	S	S	R	S	R	S	I	S	2
ESS12590	Zhongshan	Stanley	JNGX01.GD0005	S	S	S	S	S	S	S	S	I	S	I	S	0
ESS12591	Zhongshan	Albany		R	S	S	S	R	S	R	R	R	S	I	R	5
ESS12592	Zhongshan	I4,5,12:i:-	JPXX01.GD0080	R	S	S	S	R	I	R	S	R	S	R	R	6
ESS12593	Zhongshan	Tsevie		R	S	S	S	R	I	R	R	R	R	R	R	6
ESS12594	Zhongshan	Bargny		R	S	S	S	R	I	R	R	R	S	R	S	5
ESS12595	Zhongshan	Typhimurium	JPXX01.GD0081	R	S	S	S	R	I	R	S	R	S	R	R	6
ESS12596	Zhongshan	I4,5,12:i:-	JPXX01.GD0082	R	S	S	S	S	S	R	S	R	S	R	S	4
ESS12597	Zhongshan	Agona		S	S	S	S	S	S	S	S	R	S	S	S	1
ESS12598	Zhongshan	Typhimurium	JPXX01.GD0209	R	R	R	R	R	R	R	R	R	R	R	R	7
ESS12599	Zhongshan	Rissen	TEEX01.GD0014	S	S	S	S	S	S	R	R	R	S	R	S	3
ESS126	Maoming	Typhimurium	JPXX01.GD0004	R	S	S	S	R	I	R	R	R	R	R	R	6
ESS12600	Zhongshan	Typhimurium	JPXX01.GD0217	S	S	S	S	S	S	I	S	R	S	I	S	1
ESS12601	Zhongshan	Stanley	JNGX01.GD0054	S	S	S	S	R	I	S	S	I	S	I	S	1
ESS12602	Zhongshan	Derby	JDPX01.GD0012	S	S	S	S	I	I	I	S	I	S	I	S	0
ESS12604	Zhongshan	ChartresⅡ		R	S	S	S	S	S	R	S	R	S	R	S	4
ESS12605	Zhongshan	Chester		R	S	S	S	S	S	R	S	R	S	I	S	3
ESS12606	Zhongshan	I4,5,12:i:-	JPXX01.GD0004	R	S	S	S	R	R	R	R	R	R	R	R	7
ESS12607	Zhongshan	I4,5,12:i:-	JPXX01.GD0028	R	S	S	S	R	R	R	R	R	R	R	R	7
ESS12608	Zhongshan	Javiana		S	S	S	S	S	S	S	S	S	S	R	S	1
ESS12609	Zhongshan	Rissen	TEEX01.GD0008	R	S	S	S	S	S	R	R	R	S	R	S	4
ESS12610	Zhongshan	I4,5,12:i:-	JPXX01.GD0005	R	S	S	S	R	R	R	R	R	R	R	R	7
ESS12612	Guangzhou	Enteritidis	JEGX01.GD0068	R	S	I	S	R	I	R	S	S	S	R	S	4
ESS12613	Yangjiang	Typhimurium	JPXX01.GD0215	R	R	R	R	S	S	R	S	R	S	R	S	4
ESS12614	Zhuhai	I4,5,12:i:-	JPXX01.GD0074	R	S	S	S	S	S	S	S	R	S	R	S	3
ESS12615	Zhuhai	Enteritidis	JEGX01.GD0007	R	S	S	S	R	S	R	S	S	S	R	S	4
ESS12616	Zhuhai	Typhimurium	JPXX01.GD0189	R	S	S	S	R	I	R	S	R	R	I	R	6
ESS12617	Zhuhai	Typhimurium	JPXX01.GD0212	R	S	S	S	R	S	R	S	S	S	R	R	5
ESS12618	Zhuhai	Stanley	JNGX01.GD0050	S	S	S	S	S	S	S	S	S	S	I	S	0
ESS12619	Zhuhai	I4,5,12:i:-	JPXX01.GD0076	R	S	S	S	S	S	R	S	R	S	R	S	4
ESS12620	Zhuhai	Typhimurium	JPXX01.GD0016	R	S	S	S	R	I	R	S	R	R	I	R	6
ESS12621	Zhuhai	I4,5,12:i:-		R	S	S	S	R	I	R	R	R	R	R	R	6
ESS12622	Zhuhai	Enteritidis		R	S	S	S	R	S	R	S	S	S	R	S	4
ESS12623	Zhuhai	Stanley	JNGX01.GD0006	S	S	S	S	S	S	S	S	S	S	S	R	1
ESS12624	Zhuhai	Rissen	TEEX01.GD0009	R	S	S	S	S	S	R	R	R	S	I	S	3
ESS12625	Zhuhai	Typhimurium	JPXX01.GD0005	R	S	S	S	R	I	R	R	R	R	R	R	6
ESS12626	Zhuhai	I4,5,12:i:-	JPXX01.GD0055	R	R	R	R	R	S	S	S	R	S	S	S	3
ESS12627	Zhuhai	Enteritidis		R	S	S	S	R	S	R	S	S	S	R	S	4
ESS12628	Zhuhai	Gatow		S	S	S	S	R	S	S	S	S	S	S	S	1
ESS12629	Guangzhou	litchfield		S	S	S	S	I	I	R	R	R	I	I	S	2
ESS12630	Guangzhou	Weltevreden		S	S	S	S	S	S	R	R	S	R	I	R	3
ESS12631	Guangzhou	Rissen		R	S	S	S	S	S	R	R	R	I	I	S	3
ESS12632	Guangzhou	Stanley	JNGX01.GD0058	S	S	S	S	S	S	S	S	S	I	I	S	0
ESS12633	Guangzhou	Stanley	JNGX01.GD0059	S	S	S	S	S	S	S	S	S	I	I	S	0
ESS12634	Guangzhou	Enteritidis	JEGX01.GD0082	R	S	S	S	R	S	R	S	R	I	R	S	5
ESS12635	Guangzhou	Rissen		R	R	R	R	S	S	R	R	R	I	R	S	4
ESS12637	Guangzhou	Bareilly		R	R	R	R	S	S	S	S	S	S	I	S	1
ESS12638	Guangzhou	Typhimurium	JPXX01.GD0247	R	S	S	S	R	I	R	S	R	R	I	R	6
ESS12639	Guangzhou	Typhimurium	JPXX01.GD0052	R	S	S	S	R	S	R	S	R	I	R	R	6
ESS12640	Guangzhou	london		R	S	S	S	S	S	R	R	R	R	R	R	5
ESS12641	Guangzhou	Typhimurium	JPXX01.GD0139	R	S	S	S	S	I	R	R	R	R	R	R	5
ESS12642	Guangzhou	Stanley	JNGX01.GD0057	S	S	S	S	S	S	S	R	S	I	I	S	1
ESS12643	Guangzhou	Enteritidis	JEGX01.GD0052	R	S	S	R	R	S	R	S	S	I	R	S	4
ESS12644	Guangzhou	Rissen		R	S	S	S	S	S	R	R	R	I	R	S	4
ESS12645	Guangzhou	Potsdam		S	S	S	S	I	I	R	R	R	I	I	S	2
ESS12646	Guangzhou	Typhimurium	JPXX01.GD0232	R	S	S	S	R	I	R	R	R	R	I	R	6
ESS12647	Guangzhou	Typhimurium	JPXX01.GD0184	R	S	S	S	R	I	R	R	R	R	R	R	6
ESS12648	Guangzhou	Typhimurium	JPXX01.GD0219	R	S	S	S	R	S	R	S	R	I	R	R	6
ESS12649	Guangzhou	Typhimurium	JPXX01.GD0218	R	S	S	S	R	I	R	R	R	R	R	R	6
ESS12650	Guangzhou	Weltevreden		S	S	S	S	R	R	R	S	R	I	R	S	5
ESS12651	Guangzhou	Typhimurium	JPXX01.GD0221	R	S	S	S	R	I	R	R	R	R	R	R	6
ESS12652	Guangzhou	Typhimurium	JPXX01.GD0139	R	S	S	S	R	S	R	R	S	I	R	R	5
ESS12653	Guangzhou	Albany		R	S	S	S	R	S	R	R	R	I	I	R	5
ESS12654	Guangzhou	cerro		S	S	S	S	I	S	S	R	R	I	I	S	2
ESS12655	Guangzhou	Corvallis		S	S	S	S	I	S	S	S	S	I	I	S	0
ESS12656	Guangzhou	paratyphi B		S	S	S	S	S	S	S	S	S	I	S	S	0
ESS12660	Jiangmen	Pakistan		S	S	I	S	S	S	R	S	I	S	I	S	1
ESS12661	Yangjiang	I4,5,12:i:-	JPXX01.GD0081	R	I	I	S	I	S	R	S	R	S	R	S	4
ESS12662	Yangjiang	Bareilly		S	S	I	S	I	S	R	S	I	S	I	S	1
ESS12669	Guangzhou	Meleagridis		S	S	I	S	I	S	R	R	R	S	R	S	3
ESS12670	Maoming	Stanley	JNGX01.GD0055	S	S	I	S	I	S	R	S	R	S	R	S	3
ESS12672	Yangjiang	Enteritidis	JEGX01.GD0072	R	S	I	S	R	S	R	S	R	S	R	S	5
ESS12673	Heyuan	I4,5,12:i:-	JPXX01.GD0083	R	S	I	S	I	S	R	S	R	S	R	S	4
ESS12674	Heyuan	Enteritidis	JEGX01.GD0079	R	R	R	R	R	I	R	S	I	S	S	S	3
ESS12675	Yangjiang	Typhimurium	JPXX01.GD0155	R	R	R	R	R	S	R	S	R	S	R	S	5
ESS12676	Guangzhou	Enteritidis	JEGX01.GD0083	S	S	S	S	R	S	S	S	S	S	S	S	1
ESS12677	Foshan	Stanley	JNGX01.GD0056	I	I	R	S	I	S	S	S	S	S	I	S	1
ESS12681	Foshan	Thompson		R	R	R	I	I	S	R	R	R	S	R	R	5
ESS12683	Foshan	Berta		R	S	S	S	I	S	R	R	R	S	R	I	4
ESS12685	Jiangmen	Typhimurium	JPXX01.GD0245	R	S	S	S	R	I	R	S	R	R	R	R	6
ESS12687	Guangzhou	Enteritidis	JEGX01.GD0020	S	S	S	S	R	S	R	S	I	S	S	S	2
ESS12688	Maoming	Bareilly		S	S	S	S	S	S	S	S	S	S	I	S	0
ESS12689	Maoming	Enteritidis	JEGX01.GD0002	S	S	S	S	R	S	R	R	R	S	I	R	4
ESS12690	Maoming	I4,5,12:i:-	JPXX01.GD0086	R	S	S	S	R	S	R	S	R	S	R	R	6
ESS12691	Maoming	I4,5,12:i:-	JPXX01.GD0090	S	S	S	S	R	S	R	R	R	S	I	R	4
ESS12692	Shaoguan	Typhimurium	JPXX01.GD0244	R	S	I	S	R	I	R	R	R	S	R	R	6
ESS12694	Heyuan	I4,5,12:i:-	JPXX01.GD0058	R	S	S	S	S	S	R	S	R	S	R	S	4
ESS12695	Jiangmen	Stanley	JNGX01.GD0066	S	S	S	S	S	S	S	S	S	S	S	S	0
ESS12697	Jiangmen	Typhimurium	JPXX01.GD0242	R	S	S	S	R	I	R	R	S	R	R	R	5
ESS12698	Jiangmen	I4,5,12:i:-	JPXX01.GD0086	R	S	S	S	S	S	R	S	R	S	R	S	4
ESS12699	Yangjiang	I4,5,12:i:-	JPXX01.GD0086	R	S	S	S	R	I	R	S	R	R	R	R	6
ESS127	Dongguan	Typhimurium	JPXX01.GD0004	S	S	I	S	R	S	S	I	R	S	I	I	2
ESS12700	Yangjiang	Stanley	JNGX01.GD0067	S	S	S	S	S	S	S	S	S	S	I	S	0
ESS12701	Yangjiang	Enteritidis	JEGX01.GD0081	S	S	S	S	R	S	S	S	S	S	S	S	1
ESS12702	Yangjiang	Hadar		S	I	S	S	R	S	S	S	R	S	R	S	3
ESS12703	Yangjiang	Hvittingfoss		S	S	S	S	S	S	S	S	S	S	S	S	0
ESS12708	Yangjiang	Kentucky		S	S	S	S	R	S	R	S	I	S	S	S	2
ESS12710	Jieyang	Typhimurium	JPXX01.GD0228	R	S	S	S	R	I	R	R	R	R	R	R	6
ESS12711	Zhuhai	Kentucky		S	S	S	S	R	S	S	S	S	S	S	S	1
ESS12712	Zhuhai	I4,5,12:i:-	JPXX01.GD0087	R	S	S	S	R	I	R	R	R	R	R	R	6
ESS12713	Zhuhai	I4,5,12:i:-	JPXX01.GD0039	R	S	S	S	R	I	R	R	R	R	I	R	6
ESS12714	Zhuhai	Derby		S	I	S	S	S	S	S	S	R	S	R	S	2
ESS12715	Zhuhai	I4,5,12:i:-	JPXX01.GD0069	R	S	S	S	R	I	R	R	R	R	I	R	6
ESS12716	Zhuhai	Zerifin		S	S	S	S	R	R	S	S	R	S	S	S	3
ESS12717	Zhuhai	Corvallis		S	S	S	S	I	S	S	S	S	S	S	S	0
ESS12718	Zhuhai	Stanley	JNGX01.GD0060	R	S	S	S	S	S	R	R	R	S	S	R	4
ESS12719	Zhuhai	I4,5,12:i:-	JPXX01.GD0034	R	S	S	S	R	I	R	R	R	R	I	R	6
ESS12720	Zhuhai	Typhimurium	JPXX01.GD0222	S	S	S	S	S	S	S	S	S	S	S	S	0
ESS12721	Zhuhai	Stanley	JNGX01.GD0072	S	S	S	S	S	S	S	S	S	S	S	S	0
ESS12722	Zhuhai	I4,5,12:i:-	JPXX01.GD0039	R	S	S	S	R	I	R	S	R	R	I	R	6
ESS12723	Zhuhai	Typhimurium	JPXX01.GD0223	S	S	S	S	S	S	S	S	S	S	S	S	0
ESS12724	Zhuhai	Enteritidis	JEGX01.GD0078	S	S	S	S	S	S	S	S	S	S	S	S	0
ESS12725	Zhuhai	Thompson		S	S	S	S	S	S	S	S	S	S	S	S	0
ESS12726	Zhuhai	Agona		S	S	S	S	S	S	S	S	S	S	S	S	0
ESS12727	Zhuhai	Infantis		R	S	S	S	R	S	R	R	R	S	S	R	5
ESS12728	Zhuhai	Stanley	JNGX01.GD0066	S	S	S	S	S	S	S	S	S	S	S	S	0
ESS12729	Zhuhai	Ruzizi Ⅱ		S	S	S	S	S	S	S	S	S	S	S	S	0
ESS12730	Zhuhai	Enteritidis	JEGX01.GD0075	S	S	S	S	R	S	S	S	S	S	S	S	1
ESS12731	Zhuhai	Stanley	JNGX01.GD0120	S	S	S	S	S	S	S	S	S	S	S	S	0
ESS12732	Yangjiang	infantis		S	S	S	S	R	S	S	S	I	S	I	S	1
ESS12733	Yangjiang	Kentucky		S	S	S	S	I	S	S	S	S	S	I	S	0
ESS12734	Dongguan	Typhimurium	JPXX01.GD0181	R	S	S	S	R	R	R	R	R	R	R	R	7
ESS12735	Dongguan	I4,5,12:i:-	JPXX01.GD0004	R	S	S	S	R	R	R	R	R	R	R	R	7
ESS12736	Dongguan	Braenderup		S	S	S	S	R	I	S	S	S	S	S	S	1
ESS12737	Dongguan	Agona		S	S	S	S	S	S	S	S	S	S	I	S	0
ESS12738	Dongguan	I4,5,12:i:-	JPXX01.GD0092	R	R	R	R	R	I	R	R	R	R	I	R	6
ESS12739	Dongguan	Isangi		S	S	S	S	S	S	I	S	S	S	S	S	0
ESS12740	Dongguan	Rissen		R	S	S	S	S	S	I	R	R	R	R	S	4
ESS12741	Dongguan	Kottbus		S	S	S	S	S	S	I	R	I	R	R	S	2
ESS12742	Dongguan	Typhimurium	JPXX01.GD0247	R	S	S	S	S	S	S	R	R	S	R	S	4
ESS12743	Dongguan	Stanley	JNGX01.GD0007	S	S	S	S	S	S	S	S	S	S	S	S	0
ESS12744	Dongguan	Litchfield		S	S	S	S	S	S	S	S	S	S	S	S	0
ESS12745	Dongguan	Weltevreden		S	S	S	S	S	S	S	R	R	S	R	S	3
ESS12746	Dongguan	London		R	S	S	S	R	I	I	R	I	R	R	R	5
ESS12747	Dongguan	Stanley	JNGX01.GD0006	S	S	S	S	S	S	S	S	S	S	S	S	0
ESS12748	Dongguan	Singapore		S	S	S	S	S	S	S	S	S	S	S	S	0
ESS12749	Dongguan	Derby		R	S	S	S	R	I	R	R	I	R	R	R	5
ESS12750	Dongguan	Stanley	JNGX01.GD0007	S	S	S	S	S	S	S	S	I	S	S	S	0
ESS12751	Dongguan	Stanley	JNGX01.GD0077	R	S	I	S	R	S	S	R	I	S	I	I	3
ESS12752	Dongguan	Thompson		R	S	S	S	S	S	R	R	R	R	R	R	5
ESS12753	Dongguan	I4,5,12:i:-	JPXX01.GD0004	R	S	S	S	R	R	R	R	R	R	R	R	7
ESS12754	Dongguan	I4,5,12:i:-	JPXX01.GD0091	R	S	S	S	R	I	R	S	R	R	R	R	6
ESS12755	Dongguan	I4,5,12:i:-	JPXX01.GD0004	R	S	S	S	R	R	R	R	R	R	R	R	7
ESS12756	Dongguan	I4,5,12:i:-	JPXX01.GD0001	R	R	R	R	R	I	R	S	R	R	R	R	6
ESS12757	Dongguan	I4,5,12:i:-	JPXX01.GD0093	R	S	S	S	R	I	R	R	R	R	I	R	6
ESS12758	Dongguan	Stanley	JNGX01.GD0077	S	S	S	S	S	S	S	S	S	S	S	S	0
ESS12759	Dongguan	Enteritidis	JEGX01.GD0051	S	S	S	S	R	S	S	S	S	S	S	S	1
ESS12760	Dongguan	Typhimurium	JPXX01.GD0247	R	S	S	S	S	S	R	S	R	I	R	S	4
ESS12761	Dongguan	Kastrup		S	S	S	S	S	S	S	S	S	S	S	S	0
ESS12762	Dongguan	Enteritidis	JEGX01.GD0084	S	S	S	S	R	S	S	S	I	S	S	S	1
ESS12764	Dongguan	Enteritidis	JEGX01.GD0051	R	R	R	R	R	S	S	S	S	S	S	S	2
ESS12765	Dongguan	Virchow		R	S	S	S	R	S	R	R	R	S	R	R	6
ESS12766	Dongguan	Typhimurium	JPXX01.GD0009	R	S	S	S	R	I	R	R	R	R	R	R	6
ESS12767	Dongguan	Stanley	JNGX01.GD0078	S	S	S	S	R	S	S	S	I	S	S	S	1
ESS12768	Dongguan	Choleraesuis		R	S	S	S	R	I	R	R	R	R	R	R	6
ESS12772	Dongguan	I4,5,12:i:-	JPXX01.GD0094	R	S	S	S	S	S	S	S	R	S	S	S	2
ESS12773	Dongguan	Enteritidis	JEGX01.GD0007	R	S	S	S	R	S	R	S	R	S	R	S	5
ESS12775	Foshan	Enteritidis	JEGX01.GD0075	S	S	I	S	R	S	I	S	S	S	S	S	1
ESS12776	Foshan	Corvallis		S	S	S	S	I	S	R	S	R	S	R	S	3
ESS12777	Foshan	Muenster		S	S	I	S	S	S	R	S	S	S	I	S	1
ESS12778	Foshan	Typhimurium	JPXX01.GD0228	R	S	S	S	R	I	R	R	R	R	I	R	6
ESS12781	Foshan	Corvallis		S	S	I	S	I	S	R	S	R	S	R	S	3
ESS12782	Foshan	Weltevreden		S	S	S	S	S	S	S	S	S	S	S	S	0
ESS12783	Foshan	Stanley	JNGX01.GD0061	R	S	S	S	R	I	R	R	R	R	I	R	6
ESS12784	Foshan	Stanley	JNGX01.GD0062	S	S	S	S	S	S	I	S	S	S	S	S	0
ESS12785	Foshan	Virchow		R	S	I	S	R	S	R	R	R	S	S	R	5
ESS12786	Foshan	Stanley	JNGX01.GD0063	S	S	I	S	I	S	I	S	S	S	S	S	0
ESS12787	Foshan	Lamberhurst		S	I	I	S	I	S	S	S	R	S	I	S	1
ESS12788	Foshan	Virchow		S	S	S	S	S	S	S	S	S	S	I	S	0
ESS12789	Foshan	Typhimurium	JPXX01.GD0004	R	S	I	S	R	I	R	R	R	R	R	R	6
ESS12790	Foshan	Albany		R	S	S	S	R	S	R	R	R	S	R	R	6
ESS12791	Foshan	Typhimurium	JPXX01.GD0004	R	I	I	S	R	I	R	R	R	R	R	R	6
ESS12793	Foshan	Enteritidis	JEGX01.GD0006	S	S	S	S	R	S	R	S	S	S	S	S	2
ESS12794	Foshan	Thompson		R	S	I	S	I	S	R	S	R	S	R	S	4
ESS12796	Foshan	Enteritidis	JEGX01.GD0006	R	S	S	S	R	S	R	R	R	R	R	R	6
ESS12797	Foshan	Thompson		S	S	S	S	I	S	R	R	R	S	R	R	4
ESS12798	Jieyang	Enteritidis	JEGX01.GD0006	R	S	S	S	R	S	R	S	I	S	R	S	4
ESS128	Zhuhai	Typhimurium	JPXX01.GD0077	R	S	S	S	R	R	R	R	R	R	R	R	7
ESS12800	Jiangmen	I4,5,12:i:-	JPXX01.GD0084	R	S	S	S	I	S	R	S	R	S	R	S	4
ESS12802	Shaoguan	I4,5,12:i:-	JPXX01.GD0089	R	I	S	S	R	S	R	R	R	S	R	R	6
ESS12803	Shaoguan	I4,5,12:i:-	JPXX01.GD0089	R	S	S	S	R	I	R	R	R	R	I	R	6
ESS12804	Yangjiang	I4,5,12:i:-	JPXX01.GD0057	R	S	S	S	R	I	R	R	R	R	I	R	6
ESS12805	Heyuan	Typhimurium	JPXX01.GD0151	R	S	S	S	R	I	R	S	R	S	R	R	6
ESS12806	Heyuan	Enteritidis	JEGX01.GD0006	S	S	I	S	R	S	S	S	I	S	S	S	1
ESS12807	Yangjiang	I4,5,12:i:-	JPXX01.GD0078	R	S	S	S	S	S	R	S	R	S	R	S	4
ESS12808	Yangjiang	Enteritidis		S	S	S	S	R	S	S	S	S	S	S	S	1
ESS12809	Yangjiang	Typhimurium	JPXX01.GD0235	R	S	S	S	R	S	R	R	R	R	R	R	6
ESS12810	Yangjiang	Stanley	JNGX01.GD0062	S	S	S	S	S	S	S	S	I	S	S	S	0
ESS12811	Maoming	Typhimurium	JPXX01.GD0168	R	S	S	S	R	I	R	R	R	R	I	R	6
ESS12812	Maoming	Typhimurium	JPXX01.GD0004	R	S	S	S	R	I	R	R	R	R	R	R	6
ESS12813	Maoming	Enteritidis	JEGX01.GD0006	S	S	S	S	R	S	S	S	S	S	S	S	1
ESS12814	Maoming	I4,5,12:i:-	JPXX01.GD0004	R	S	S	S	R	I	R	R	R	R	I	R	6
ESS12815	Maoming	Typhimurium	JPXX01.GD0055	R	S	S	S	R	I	R	R	R	R	I	R	6
ESS12816	Maoming	Typhimurium	JPXX01.GD0151	R	S	S	S	R	I	R	R	R	R	R	R	6
ESS12817	Maoming	I4,5,12:i:-	JPXX01.GD0069	R	S	S	S	R	I	R	S	R	R	I	R	6
ESS12818	Maoming	I4,5,12:i:-	JPXX01.GD0004	R	S	I	S	R	R	R	R	R	R	R	R	7
ESS12820	Maoming	I4,5,12:i:-		S	S	S	S	S	I	I	S	I	S	S	S	0
ESS12821	Maoming	Stanley	JNGX01.GD0007	R	S	S	S	R	I	R	R	R	R	R	R	6
ESS12822	Maoming	I4,5,12:i:-		R	S	S	S	R	I	R	R	R	R	R	R	6
ESS12823	Yangjiang	Typhimurium		S	S	S	S	R	S	R	R	R	S	I	S	3
ESS12824	Shaoguan	Typhimurium	JPXX01.GD0009	R	S	S	S	R	I	R	I	R	R	R	R	6
ESS12824	Yangjiang	Derby		R	S	S	S	R	I	R	I	R	R	R	R	6
ESS12825	Guangzhou	Typhimurium	JPXX01.GD0233	R	S	S	S	R	R	R	I	R	R	R	R	7
ESS12826	Guangzhou	Typhimurium	JPXX01.GD0247	R	S	S	S	R	S	R	S	R	R	R	S	5
ESS12827	Guangzhou	Enteritidis	JEGX01.GD0014	S	R	S	S	R	S	S	S	S	S	S	R	3
ESS12828	Guangzhou	Stanley	JNGX01.GD0007	S	S	S	S	S	S	R	S	S	S	I	S	1
ESS12829	Guangzhou	Enteritidis	JEGX01.GD0062	S	S	S	S	R	S	S	S	S	S	S	S	1
ESS12830	Guangzhou	Weltevreden		S	S	S	S	S	S	I	S	S	S	I	S	0
ESS12831	Guangzhou	Typhimurium	JPXX01.GD0004	R	I	S	S	R	I	R	R	R	R	R	R	6
ESS12832	Guangzhou	Enteritidis	JEGX01.GD0006	S	S	S	R	R	R	R	S	R	S	I	R	6
ESS12834	Guangzhou	Typhimurium	JPXX01.GD0224	S	S	S	S	S	S	S	S	S	S	I	S	0
ESS12835	Guangzhou	Hadar		S	S	S	S	R	S	S	S	R	R	R	S	3
ESS12836	Guangzhou	Typhimurium	JPXX01.GD0168	R	S	S	S	R	R	R	R	R	R	R	R	7
ESS12837	Guangzhou	Stanley	JNGX01.GD0076	S	S	S	S	S	S	I	S	S	S	I	S	0
ESS12838	Guangzhou	Typhimurium	JPXX01.GD0029	R	S	S	S	R	S	R	S	R	R	I	R	6
ESS12839	Guangzhou	Typhimurium	JPXX01.GD0239	R	S	S	S	R	S	R	R	R	R	R	R	6
ESS12840	Guangzhou	Typhimurium	JPXX01.GD0004	R	S	S	S	R	S	R	R	R	R	R	R	6
ESS12841	Guangzhou	Typhimurium	JPXX01.GD0168	R	S	S	S	R	I	R	R	R	R	R	R	6
ESS12842	Guangzhou	Enteritidis	JEGX01.GD0007	R	S	S	S	R	S	R	S	S	S	R	S	5
ESS12843	Guangzhou	Typhimurium	JPXX01.GD0240	R	S	S	S	R	I	R	R	R	R	R	R	6
ESS12844	Guangzhou	Typhimurium	JPXX01.GD0226	R	S	S	S	S	S	R	R	R	S	R	R	5
ESS12845	Guangzhou	Typhimurium	JPXX01.GD0062	R	R	R	R	R	I	R	R	R	R	R	R	6
ESS12846	Guangzhou	Typhimurium	JPXX01.GD0237	R	S	S	S	R	I	R	I	R	R	R	R	6
ESS12847	Guangzhou	Typhimurium	JPXX01.GD0238	R	S	S	S	R	S	R	S	R	R	I	R	6
ESS12848	Guangzhou	Enteritidis	JEGX01.GD0060	R	R	S	S	R	S	R	S	S	S	R	S	4
ESS12849	Guangzhou	Pakistan		R	S	S	S	R	S	R	S	R	R	R	R	6
ESS12850	Guangzhou	Typhimurium	JPXX01.GD0153	R	S	S	S	R	S	R	R	R	R	R	S	5
ESS12851	Guangzhou	Typhimurium	JPXX01.GD0004	R	S	S	S	R	I	R	R	R	R	R	R	6
ESS12852	Guangzhou	Typhimurium	JPXX01.GD0004	R	I	S	S	R	R	R	R	R	R	R	R	7
ESS12853	Guangzhou	Stanley	JNGX01.GD0007	S	S	S	S	S	S	R	S	S	S	I	S	1
ESS12854	Guangzhou	london		R	R	R	R	R	S	R	R	R	R	R	R	6
ESS12855	Guangzhou	Typhimurium	JPXX01.GD0248	S	S	S	S	R	I	R	R	R	S	I	R	4
ESS12856	Guangzhou	Typhimurium	JPXX01.GD0230	R	S	S	S	S	S	R	S	R	S	R	S	4
ESS12857	Guangzhou	Typhimurium	JPXX01.GD0213	R	S	S	S	R	I	R	R	R	R	R	R	6
ESS12858	Guangzhou	Stanley	JNGX01.GD0006	S	S	S	S	S	S	S	S	S	S	I	S	0
ESS12859	Guangzhou	Stanley	JNGX01.GD0007	R	S	S	I	S	S	R	S	S	S	I	R	3
ESS12860	Guangzhou	Enteritidis	JEGX01.GD0060	R	S	S	S	R	S	R	S	S	S	R	R	5
ESS12861	Guangzhou	inchpark		R	S	S	S	S	S	R	S	R	S	I	S	3
ESS12862	Guangzhou	Choleraesuis		R	S	S	S	R	S	R	R	R	R	R	R	6
ESS12863	Guangzhou	Choleraesuis		R	S	S	S	R	S	R	R	R	R	R	R	6
ESS12864	Guangzhou	Choleraesuis		R	S	S	S	R	S	R	R	R	R	R	R	6
ESS12865	Guangzhou	Typhimurium	JPXX01.GD0231	R	S	S	S	S	S	R	S	R	S	R	S	4
ESS12866	Guangzhou	Typhimurium	JPXX01.GD0197	R	R	R	R	R	I	R	R	R	S	I	R	5
ESS12867	Guangzhou	Typhimurium	JPXX01.GD0013	R	R	R	R	R	S	R	R	R	R	R	R	6
ESS12868	Guangzhou	Stanley	JNGX01.GD0007	S	S	S	S	S	S	S	S	S	S	S	S	0
ESS12869	Guangzhou	Stanley	JNGX01.GD0006	S	S	S	S	S	S	S	S	I	S	S	S	0
ESS12870	Guangzhou	Typhimurium	JPXX01.GD0004	R	S	S	R	R	I	R	S	R	R	I	R	6
ESS12871	Guangzhou	Typhimurium	JPXX01.GD0151	R	S	S	S	R	I	R	R	R	R	R	R	6
ESS12872	Guangzhou	concord		S	S	S	S	S	S	R	R	R	S	I	S	2
ESS12873	Guangzhou	Typhimurium	JPXX01.GD0004	R	S	S	S	R	I	R	R	R	R	I	R	6
ESS12874	Guangzhou	Typhimurium	JPXX01.GD0031	R	S	S	S	R	R	R	R	R	R	I	R	7
ESS12875	Guangzhou	Typhimurium	JPXX01.GD0004	R	S	S	S	R	I	R	R	I	R	I	R	5
ESS12876	Guangzhou	Typhimurium	JPXX01.GD0227	S	S	S	S	R	S	S	S	S	S	S	S	1
ESS12877	Guangzhou	Typhimurium	JPXX01.GD0004	R	S	S	S	R	I	R	S	R	R	R	R	6
ESS12878	Guangzhou	Typhimurium	JPXX01.GD0247	R	S	S	S	S	S	R	S	R	S	R	S	4
ESS12879	Guangzhou	Virchow		R	S	S	S	R	R	R	R	R	R	S	R	7
ESS12880	Guangzhou	Enteritidis	JEGX01.GD0060	R	S	S	S	R	S	R	S	S	S	R	S	4
ESS12881	Guangzhou	Enteritidis	JEGX01.GD0073	R	R	R	R	R	S	S	S	S	S	S	S	2
ESS12882	Guangzhou	Stanley	JNGX01.GD0075	S	S	S	S	S	S	S	S	I	S	S	S	0
ESS12883	Guangzhou	Typhimurium	JPXX01.GD0229	R	S	S	S	R	I	R	R	R	R	R	R	6
ESS12884	Guangzhou	havana		S	S	S	S	S	S	S	S	R	S	S	S	1
ESS12885	Guangzhou	Derby		S	S	S	S	I	S	S	S	R	S	I	I	1
ESS12886	Guangzhou	Typhimurium	JPXX01.GD0215	R	S	S	S	S	R	R	S	R	S	R	S	5
ESS12887	Guangzhou	Enteritidis	JEGX01.GD0080	S	S	S	S	R	S	R	R	R	S	S	S	3
ESS12888	Guangzhou	Rissen		R	S	S	S	S	S	R	R	R	S	I	S	3
ESS12889	Guangzhou	Enteritidis	JEGX01.GD0020	S	S	S	S	R	S	S	S	S	S	S	S	1
ESS12890	Guangzhou	Typhimurium	JPXX01.GD0137	S	S	S	S	R	S	S	S	S	S	S	S	1
ESS12891	Guangzhou	Typhimurium	JPXX01.GD0236	R	S	S	S	S	S	R	S	R	S	R	S	4
ESS12895	Shaoguan	I4,5,12:i:-	JPXX01.GD0085	R	S	S	S	R	S	R	S	R	S	R	S	5
ESS12896	Yangjiang	Typhimurium	JPXX01.GD0032	R	R	R	R	R	I	R	R	R	R	R	R	6
ESS129	Guangzhou	Aberdeen		R	S	R	S	S	S	S	R	R	S	R	R	5
ESS12943	Dongguan	Typhimurium		R	S	S	S	R	I	R	R	R	R	R	R	6
ESS12944	Dongguan	Stanley		I	S	S	S	S	S	S	S	S	S	S	S	0
ESS12945	Dongguan	Stanley		I	S	S	S	S	S	R	R	R	S	R	S	3
ESS12946	Dongguan	Typhimurium		R	S	S	S	R	I	R	R	R	R	R	R	6
ESS12947	Dongguan	I4,5,12:i:-		R	S	S	S	R	I	R	R	R	R	R	R	6
ESS12948	Dongguan	Bareilly		I	S	S	S	S	S	S	S	S	S	S	S	0
ESS12949	Dongguan	Stanley		S	S	S	S	S	S	S	S	S	S	S	S	0
ESS12950	Dongguan	Saintpaul		S	S	S	S	S	S	S	I	S	S	S	S	0
ESS12951	Dongguan	Litchfield		S	S	S	S	S	S	S	S	S	S	S	S	0
ESS12952	Dongguan	Typhimurium		R	S	S	S	S	S	R	R	R	S	R	R	5
ESS12953	Dongguan	Enteritidis		R	S	S	S	S	S	R	S	R	S	R	S	4
ESS12954	Dongguan	Bareilly		S	S	S	S	S	S	S	S	S	S	S	S	0
ESS12955	Dongguan	Typhimurium		R	S	S	S	R	I	R	R	R	S	R	R	6
ESS12956	Dongguan	Typhimurium		S	S	S	S	R	S	R	R	R	R	R	S	4
ESS12957	Dongguan	Bareilly		I	S	S	S	S	S	S	S	S	S	S	S	0
ESS12958	Dongguan	Albany		R	R	R	R	S	S	R	R	R	R	R	R	5
ESS12959	Dongguan	Typhimurium		R	S	S	S	R	S	S	R	R	S	R	S	5
ESS12960	Dongguan	I4,5,12:i:-		I	S	S	S	S	S	R	R	S	S	S	I	1
ESS12961	Jiangmen	Kottbus		S	S	S	S	I	S	S	S	S	S	S	S	0
ESS12963	Jiangmen	Thompson		S	S	S	S	S	S	R	S	S	S	S	S	1
ESS12964	Jiangmen	Enteritidis	JEGX01.GD0015	S	S	S	S	R	S	R	S	S	S	S	S	2
ESS12965	Yangjiang	Enteritidis	JEGX01.GD0007	S	S	S	S	R	S	R	S	S	S	S	S	2
ESS12966	Yangjiang	I4,5,12:i:-	JPXX01.GD0004	R	S	S	S	R	I	R	R	R	R	R	R	6
ESS12967	Yangjiang	Typhimurium	JPXX01.GD0052	R	S	S	S	S	S	R	S	S	S	S	S	2
ESS12968	Jieyang	I4,5,12:i:-	JPXX01.GD0054	R	S	S	S	R	I	R	R	R	R	R	R	6
ESS12969	Zhuhai	Paratyphi B		S	S	S	S	S	S	S	S	S	S	S	S	0
ESS12970	Zhuhai	Rissen		S	S	S	S	S	S	S	S	S	S	S	S	0
ESS12971	Zhuhai	Stanley	JNGX01.GD0074	S	S	S	S	S	S	S	S	S	S	S	S	0
ESS12972	Zhuhai	Enteritidis	JEGX01.GD0006	S	S	S	S	R	S	R	S	S	S	S	S	2
ESS12973	Zhuhai	Yovokome		S	S	S	S	S	S	I	S	S	S	I	S	0
ESS12974	Zhuhai	Stanley	JNGX01.GD0002	S	S	S	S	S	S	S	S	S	S	S	R	1
ESS12975	Zhuhai	Paratyphi B		S	S	S	S	S	S	I	S	S	S	S	S	0
ESS12976	Zhuhai	Typhimurium	JPXX01.GD0010	S	S	S	S	R	S	I	S	S	S	S	S	1
ESS12977	Zhuhai	Enteritidis	JEGX01.GD0036	R	S	S	S	R	S	R	S	R	S	R	S	5
ESS12978	Zhuhai	Stanley	JNGX01.GD0007	S	S	S	S	S	S	R	S	S	S	I	S	0
ESS12979	Zhuhai	Stanley	JNGX01.GD0027	S	S	S	S	S	S	S	S	S	S	S	S	0
ESS12980	Zhuhai	Infantis		R	S	S	S	R	S	R	R	R	S	S	R	5
ESS12981	Zhuhai	Enteritidis	JEGX01.GD0040	S	S	S	S	R	S	S	S	S	S	S	S	1
ESS12982	Zhuhai	Typhimurium	JPXX01.GD0004	R	S	S	S	R	I	R	R	R	R	I	R	6
ESS12984	Zhuhai	Paratyphi A		R	R	R	R	S	S	R	S	R	S	R	S	4
ESS12986	Heyuan	I4,5,12:i:-		S	S	S	S	S	S	I	S	R	S	S	S	1
ESS12987	Jieyang	Enteritidis		I	S	S	S	S	S	R	R	S	S	S	S	1
ESS12988	Yangjiang	I4,5,12:i:-		S	S	S	S	S	S	S	S	S	S	I	S	0
ESS12989	Foshan	Stanley		I	S	S	S	S	S	S	S	S	S	I	S	0
ESS12990	Foshan	Stanley		R	S	S	S	R	S	R	R	R	S	R	R	6
ESS12991	Foshan	Derby		S	S	S	S	S	S	S	S	S	S	I	S	0
ESS12992	Foshan	Typhimurium		R	S	I	S	R	S	I	R	R	R	R	R	6
ESS12996	Foshan	Typhimurium		R	S	S	S	S	S	R	S	R	S	R	S	4
ESS12998	Foshan	Rissen		R	S	R	R	R	S	S	S	R	R	S	S	4
ESS12999	Foshan	I4,5,12:i:-		S	S	S	S	S	S	S	S	S	S	I	S	0
ESS130	Guangzhou	Enteritidis	JEGX01.GD0006	S	S	S	S	R	S	S	S	S	S	S	S	1
ESS132	Zhongshan	Derby	JDPX01.GD0001	S	S	S	S	S	S	S	S	S	S	I	S	0
ESS133	Zhongshan	Senftenberg	JMPX01.GD0001	S	S	S	S	S	S	S	S	S	S	S	S	0
ESS134	Yangjiang	Enteritidis	JEGX01.GD0012	R	S	S	S	R	S	R	R	R	R	R	S	5
ESS136	Guangzhou	Typhimurium	JPXX01.GD0076	R	S	S	S	R	S	S	S	R	R	R	S	4
ESS137	Dongguan	Newport	JJPX01.GD0001	S	S	S	S	S	S	S	S	S	S	S	S	0
ESS138	Jiangmen	Typhimurium	JPXX01.GD0060	R	I	R	R	R	S	S	S	R	S	S	S	3
ESS139	Zhuhai	I4,5,12:i:-	JPXX01.GD0016	R	S	R	R	R	S	S	S	S	S	I	S	2
ESS140	Guangzhou	Enteritidis	JEGX01.GD0007	R	S	S	S	R	S	R	S	R	S	R	S	5
ESS144	Guangzhou	Weltevreden	JQPX01.GD0001	R	S	S	S	S	S	S	S	S	S	S	S	1
ESS145	Guangzhou	Thompson	JP6X01.GD0002	R	S	S	S	R	I	R	R	R	R	R	R	6
ESS146	Guangzhou	Djugu		S	S	S	S	R	S	S	S	S	S	S	S	1
ESS147	Dongguan	Chester		R	R	R	R	R	S	R	R	R	S	I	R	5
ESS149	Dongguan	Typhimurium	JPXX01.GD0004	R	S	S	S	R	I	R	R	R	R	R	R	6
ESS150	Zhongshan	Weltevreden	JQPX01.GD0002	S	S	S	S	S	S	S	S	S	S	S	S	0
ESS151	Zhuhai	Lagos	TEPX01.GD0001	S	S	S	S	S	S	S	S	I	S	I	S	0
ESS152	Yangjiang	Typhimurium	JPXX01.GD0060	R	S	S	S	S	S	R	S	R	S	R	S	4
ESS153	Maoming	Typhimurium	JPXX01.GD0001	R	S	I	S	I	S	R	R	R	S	R	R	5
ESS154	Guangzhou	Typhimurium	JPXX01.GD0033	R	S	S	S	R	S	R	R	R	R	R	S	5
ESS156	Guangzhou	Typhimurium	JPXX01.GD0009	R	S	S	S	R	I	R	R	R	R	R	R	6
ESS157	Zhongshan	Paratyphi B		S	S	S	S	S	S	S	S	S	S	S	S	0
ESS159	Zhongshan	Typhimurium	JPXX01.GD0004	R	S	S	S	R	S	R	S	R	S	R	I	5
ESS160	Guangzhou	Langensalza		R	S	I	S	R	S	R	R	R	R	R	S	5
ESS163	Maoming	Typhimurium	JPXX01.GD0004	R	S	S	S	R	R	R	R	R	R	R	R	7
ESS164	Yangjiang	Typhimurium	JPXX01.GD0004	R	S	S	S	R	I	R	R	R	R	R	R	6
ESS165	Jiangmen	Enteritidis	JEGX01.GD0006	S	S	S	S	R	S	S	S	S	S	S	S	1
ESS167	Dongguan	Typhimurium	JPXX01.GD0006	R	S	R	R	R	S	R	R	R	R	R	R	6
ESS168	Dongguan	Typhimurium	JPXX01.GD0016	R	S	S	S	R	I	R	R	R	R	R	R	6
ESS169	Zhongshan	Typhimurium	JPXX01.GD0016	R	S	S	S	R	S	R	S	R	R	I	R	6
ESS171	Guangzhou	Enteritidis	JEGX01.GD0006	S	S	S	S	R	S	S	S	S	S	S	S	1
ESS172	Maoming	Typhimurium	JPXX01.GD0004	R	S	S	I	R	I	R	R	R	R	R	R	6
ESS173	Zhuhai	Typhimurium	JPXX01.GD0007	R	S	S	S	R	I	R	R	R	S	R	R	6
ESS174	Dongguan	Typhimurium	JPXX01.GD0005	R	S	S	S	R	I	R	R	R	R	R	R	6
ESS175	Dongguan	Reading	JLGX01.GD0001	S	S	S	S	R	S	S	I	S	S	S	R	2
ESS176	Zhongshan	Stanley	JNGX01.GD0007	S	S	S	S	S	S	S	S	S	S	I	S	0
ESS177	Maoming	Stanley	JNGX01.GD0007	S	S	I	S	I	S	I	S	I	S	I	S	0
ESS178	Dongguan	Typhimurium	JPXX01.GD0004	R	S	S	S	R	S	R	R	R	S	I	R	5
ESS179	Zhongshan	Thompson		R	R	R	S	R	I	R	S	R	S	R	S	5
ESS180	Zhongshan	Thompson		R	R	R	S	I	I	R	S	R	S	R	S	4
ESS181	Zhongshan	Typhimurium	JPXX01.GD0004	R	S	S	S	R	I	R	S	R	R	R	R	6
ESS182	Guangzhou	Typhimurium	JPXX01.GD0010	S	S	S	S	S	S	S	S	I	S	R	S	1
ESS183	Dongguan	Typhimurium	JPXX01.GD0004	R	S	S	S	R	S	R	R	R	S	S	R	5
ESS184	Zhongshan	Typhimurium	JPXX01.GD0002	R	S	S	S	I	S	R	R	R	S	R	R	5
ESS185	Yangjiang	Typhimurium	JPXX01.GD0028	R	S	R	I	R	S	R	S	R	R	R	R	6
ESS186	Yangjiang	Haardt		R	S	S	S	R	S	S	S	R	S	R	S	4
ESS188	Guangzhou	Typhimurium	JPXX01.GD0008	R	S	S	S	S	S	R	S	R	S	R	S	4
ESS189	Guangzhou	Typhimurium	JPXX01.GD0008	R	S	S	S	S	S	R	S	R	S	R	S	4
ESS191	Guangzhou	Enteritidis	JEGX01.GD0005	S	S	S	S	S	S	S	S	S	S	S	S	0
ESS192	Guangzhou	Typhi		S	S	S	S	S	S	S	S	S	S	I	S	0
ESS193	Guangzhou	Typhimurium	JPXX01.GD0004	R	S	S	S	R	I	R	R	R	R	R	R	6
ESS194	Guangzhou	Typhimurium	JPXX01.GD0004	R	S	S	S	R	S	R	R	R	I	R	R	6
ESS195	Guangzhou	Typhimurium	JPXX01.GD0031	R	S	S	S	R	I	R	R	R	S	R	R	6
ESS196	Guangzhou	Typhimurium	JPXX01.GD0004	R	S	S	S	R	I	R	R	R	R	R	R	6
ESS197	Guangzhou	Typhimurium	JPXX01.GD0004	R	S	S	S	R	I	R	S	R	R	R	R	6
ESS198	Zhuhai	Enteritidis	JEGX01.GD0007	R	S	S	S	R	S	R	R	R	S	R	S	5
ESS199	Zhongshan	Typhimurium	JPXX01.GD0004	R	S	S	S	R	I	R	R	R	R	R	R	6
ESS200	Dongguan	Typhimurium	JPXX01.GD0004	R	S	S	S	R	I	R	R	R	S	R	R	6
ESS201	Jiangmen	Meleagridis	JHXX01.GD0001	S	S	S	S	S	S	R	S	R	S	S	S	2
ESS202	Zhuhai	Typhimurium	JPXX01.GD0016	R	S	S	S	R	S	R	R	R	R	R	R	6
ESS203	Dongguan	Typhimurium	JPXX01.GD0004	R	S	S	S	R	S	R	R	R	R	R	R	6
ESS204	Zhongshan	Weltevreden	JQPX01.GD0003	S	S	S	S	S	S	R	S	S	S	S	S	1
ESS205	Guangzhou	Albany	TDCX01.GD0001	R	S	S	S	R	S	R	R	R	S	I	R	5
ESS206	Zhongshan	Thompson	JP6X01.GD0003	S	S	S	S	S	S	R	S	S	S	R	S	2
ESS207	Jiangmen	Enteritidis	JEGX01.GD0009	R	S	S	S	R	S	R	S	S	R	S	S	4
ESS208	Dongguan	Enteritidis	JEGX01.GD0001	S	S	S	S	S	S	S	S	S	S	S	S	0
ESS209	Dongguan	Typhimurium	JPXX01.GD0070	R	R	R	R	S	S	R	R	S	S	I	R	3
ESS210	Zhuhai	Kottbus	KOTX01.GD0003	S	S	S	S	S	S	S	S	S	S	S	S	0
ESS211	Maoming	Typhimurium	JPXX01.GD0019	R	S	S	S	R	I	R	R	R	R	R	R	6
ESS212	Zhongshan	Typhimurium	JPXX01.GD0004	R	S	S	S	R	I	R	S	R	R	I	R	6
ESS213	Guangzhou	Meleagridis	JHXX01.GD0002	S	S	S	S	S	S	S	S	S	S	S	S	0
ESS214	Jiangmen	Typhimurium	JPXX01.GD0004	R	S	S	S	R	I	R	R	R	R	I	R	6
ESS216	Guangzhou	Infantis	JFXX01.GD0001	S	S	S	S	R	S	R	R	R	S	S	R	5
ESS217	Zhuhai	Typhimurium	JPXX01.GD0004	R	S	S	S	R	S	R	S	R	S	R	I	5
ESS218	Zhongshan	Typhimurium	JPXX01.GD0004	R	S	S	S	R	S	R	R	R	R	R	R	6
ESS219	Zhongshan	Typhimurium	JPXX01.GD0019	R	R	S	R	R	R	R	R	R	R	R	R	7
ESS220	Zhongshan	Stanley	JNGX01.GD0006	S	S	S	S	S	S	S	S	S	S	S	S	0
ESS221	Zhongshan	Typhimurium	JPXX01.GD0077	R	R	R	R	R	R	R	R	R	R	R	R	7
ESS222	Yangjiang	Albany	TDCX01.GD0002	R	R	R	R	R	S	R	R	R	S	R	R	6
ESS223	Dongguan	Typhimurium	JPXX01.GD0003	R	S	S	S	R	I	R	R	R	R	R	R	6
ESS224	Guangzhou	Typhimurium	JPXX01.GD0024	R	S	S	S	R	I	R	R	R	R	R	R	6
ESS225	Guangzhou	Typhimurium	JPXX01.GD0016	R	S	S	S	R	S	R	R	R	R	R	R	6
ESS226	Guangzhou	Typhimurium	JPXX01.GD0040	R	S	S	S	R	I	R	R	R	R	R	R	6
ESS227	Guangzhou	Saintpaul		R	S	R	I	R	I	R	R	R	R	S	R	6
ESS229	Maoming	Typhimurium	JPXX01.GD0012	R	S	S	S	R	R	R	R	R	R	R	R	7
ESS230	Maoming	Typhimurium	JPXX01.GD0004	R	S	S	S	R	S	R	R	R	R	R	R	6
ESS231	Dongguan	Enteritidis	JEGX01.GD0004	S	S	S	S	S	S	S	S	S	S	S	S	0
ESS232	Zhongshan	Typhimurium	JPXX01.GD0025	R	S	S	S	R	S	R	R	R	R	R	R	6
ESS233	Zhongshan	Typhimurium	JPXX01.GD0026	R	S	S	S	R	I	R	R	R	R	R	R	6
ESS234	Zhongshan	Virchow		S	S	S	S	R	S	S	S	S	S	S	S	1
ESS235	Dongguan	Typhimurium	JPXX01.GD0015	R	S	S	S	S	S	R	S	R	S	R	S	4
ESS236	Dongguan	Typhimurium	JPXX01.GD0014	R	S	S	S	R	I	R	R	R	I	R	R	6
ESS237	Zhongshan	Typhimurium	JPXX01.GD0004	R	S	S	S	R	I	R	R	R	R	R	R	6
ESS238	Zhongshan	Typhimurium	JPXX01.GD0004	R	S	S	S	R	I	R	R	R	R	R	R	6
ESS239	Dongguan	Senftenberg		R	R	R	I	S	S	R	R	S	S	I	S	2
ESS240	Dongguan	Typhimurium	JPXX01.GD0004	R	S	S	S	R	I	R	R	R	R	R	R	6
ESS241	Dongguan	Typhimurium	JPXX01.GD0004	R	S	S	S	R	I	R	R	R	R	R	R	6
ESS242	Zhongshan	Typhimurium	JPXX01.GD0004	R	S	S	S	R	S	R	R	R	R	R	R	6
ESS243	Zhongshan	Typhimurium	JPXX01.GD0072	R	S	S	S	R	S	R	R	R	I	I	R	5
ESS244	Guangzhou	Newport		S	S	S	S	S	S	I	S	S	S	S	S	0
ESS245	Zhuhai	Typhimurium	JPXX01.GD0032	R	S	S	S	R	I	R	S	R	R	R	R	6
ESS246	Zhuhai	Infantis		R	S	S	S	R	S	R	R	R	S	S	R	5
ESS247	Guangzhou	Typhimurium	JPXX01.GD0065	R	R	R	R	R	S	R	R	R	R	R	R	6
ESS249	Guangzhou	Weltevreden	JQPX01.GD0004	S	S	S	S	S	S	S	S	S	S	S	S	0
ESS250	Guangzhou	Stanley	JNGX01.GD0001	S	S	S	S	S	S	S	S	S	S	S	I	0
ESS251	Guangzhou	Derby	JDPX01.GD0028	R	S	S	S	R	I	R	R	R	R	R	R	6
ESS252	Dongguan	Stanley	JNGX01.GD0006	S	S	S	S	S	S	S	S	S	S	I	S	0
ESS253	Guangzhou	Hadar		S	S	S	S	R	S	S	S	R	S	I	S	2
ESS255	Guangzhou	Paratyphi B	JKXX01.GD0001	R	S	R	I	S	S	S	S	S	S	I	S	1
ESS256	Zhuhai	Typhimurium	JPXX01.GD0004	R	S	S	S	R	I	R	R	R	R	R	R	6
ESS257	Zhuhai	Typhimurium	JPXX01.GD0018	R	R	R	R	R	I	R	R	R	R	R	R	6
ESS258	Guangzhou	Typhimurium	JPXX01.GD0030	R	S	S	S	R	I	R	R	R	R	I	R	6
ESS259	Guangzhou	Typhimurium	JPXX01.GD0004	R	S	S	S	R	R	R	R	R	R	R	R	7
ESS260	Guangzhou	Typhimurium	JPXX01.GD0017	R	S	R	S	R	I	R	R	R	R	R	R	6
ESS261	Jiangmen	Stanley	JNGX01.GD0006	S	S	S	S	S	S	S	S	S	S	I	S	0
ESS262	Maoming	Typhimurium	JPXX01.GD0032	R	S	S	S	R	I	R	R	R	R	R	R	6
ESS263	Yangjiang	I4,5,12:i:-	JPXX01.GD0004	R	S	S	S	R	S	R	R	R	R	I	R	6
ESS264	Zhongshan	London	TECX01.GD0001	S	S	S	S	S	S	I	S	S	S	I	S	0
ESS265	Guangzhou	Agama	AGAX01.GD0001	R	S	S	S	R	S	R	R	R	R	R	R	6
ESS266	Zhuhai	Typhimurium	JPXX01.GD0032	R	S	S	S	R	I	R	R	R	R	R	R	6
ESS267	Zhuhai	Typhimurium	TEPX02.GD0002	S	R	R	R	S	S	S	R	R	S	S	S	3
ESS268	Zhongshan	Litchfield		S	S	S	S	S	S	S	S	R	S	I	S	1
ESS269	Guangzhou	Agama	JPXX01.GD0073	R	S	S	S	R	I	R	S	R	R	R	R	6
ESS270	Jiangmen	Paratyphi A		S	S	S	S	R	S	S	S	S	S	R	S	2
ESS271	Zhongshan	Typhimurium	JPXX01.GD0027	R	S	S	S	R	I	R	R	R	R	R	R	6
ESS272	Guangzhou	Agama	AGAX01.GD0002	R	S	S	S	R	S	R	S	R	R	I	R	6
ESS273	Maoming	Kentucky		S	S	S	S	R	S	S	S	S	S	I	S	1
ESS274	Maoming	Kentucky		S	S	S	S	R	I	R	R	R	S	I	S	3
ESS275	Dongguan	Typhimurium	JPXX01.GD0004	R	S	S	S	R	I	R	R	R	R	R	R	6
ESS276	Zhongshan	Typhimurium	JPXX01.GD0020	R	R	R	R	R	I	R	R	R	R	R	R	6
ESS277	Zhongshan	Typhimurium	JPXX01.GD0004	R	S	S	S	R	I	R	R	R	R	R	R	6
ESS278	Dongguan	Infantis		S	S	S	S	S	S	S	S	S	S	S	S	0
ESS279	Dongguan	Derby		S	S	S	S	S	S	S	S	R	S	I	S	1
ESS281	Zhuhai	London		R	S	S	S	S	S	R	R	R	R	R	R	5
ESS282	Guangzhou	Litchfield		S	S	S	S	R	I	R	R	R	S	R	S	4
ESS283	Guangzhou	Stanley	JNGX01.GD0006	S	S	S	S	S	S	S	S	S	S	I	S	0
ESS284	Maoming	Kentucky		S	S	S	S	R	S	S	S	S	S	I	S	1
ESS285	Zhongshan	I4,5,12:i:-	JPXX01.GD0014	R	S	S	S	R	R	R	R	R	R	R	R	7
ESS286	Guangzhou	Typhimurium	JPXX01.GD0004	R	S	S	S	R	I	R	R	R	R	R	R	6
ESS287	Guangzhou	Enteritidis	JEGX01.GD0031	S	S	S	S	S	S	S	S	R	S	S	S	1
ESS288	Guangzhou	Typhimurium	JPXX01.GD0029	R	I	R	R	R	S	R	R	R	S	S	S	4
ESS289	Guangzhou	Typhimurium	JPXX01.GD0021	R	R	R	R	R	I	R	R	R	R	R	R	6
ESS290	Guangzhou	Agama	AGAX01.GD0003	R	S	S	S	R	I	R	R	R	R	R	R	6
ESS291	Guangzhou	Agama	AGAX01.GD0004	R	S	S	S	R	I	R	R	R	S	R	R	6
ESS292	Guangzhou	Typhimurium	JPXX01.GD0022	R	R	R	R	R	S	R	I	S	S	R	R	5
ESS293	Guangzhou	Typhimurium	JPXX01.GD0021	R	S	S	S	R	I	R	R	R	R	R	R	6
ESS294	Guangzhou	Enteritidis	JEGX01.GD0006	S	S	S	S	R	S	S	S	S	S	S	S	1
ESS295	Yangjiang	I4,5,12:i:-	JPXX01.GD0061	R	S	S	S	R	S	R	S	R	S	R	I	5
ESS296	Zhongshan	Typhimurium	JPXX01.GD0005	R	S	S	S	R	S	R	R	R	R	R	R	6
ESS297	Zhongshan	Typhimurium	JPXX01.GD0021	R	S	R	R	R	I	R	R	R	R	I	R	6
ESS298	Dongguan	Typhimurium	JPXX01.GD0004	R	S	S	S	R	I	R	R	R	S	R	R	6
ESS299	Zhongshan	Stanley	JNGX01.GD0003	S	S	S	S	S	S	S	S	I	S	I	S	0
ESS300	Guangzhou	I4,5,12:i:-	JPXX01.GD0003	R	S	S	S	R	I	R	R	R	R	R	R	6
ESS301	Guangzhou	London		S	S	S	S	S	S	S	S	S	S	S	S	0
ESS303	Guangzhou	Weltevreden	JQPX01.GD0005	S	S	S	S	S	S	S	S	S	S	I	S	0
ESS304	Guangzhou	Weltevreden	JQPX01.GD0005	S	S	S	S	S	S	S	S	S	S	S	S	0
ESS305	Guangzhou	Weltevreden	JQPX01.GD0005	S	S	S	S	S	S	S	S	S	S	S	S	0
ESS306	Guangzhou	Weltevreden	JQPX01.GD0005	S	S	S	S	S	S	S	S	S	S	S	S	0
ESS307	Guangzhou	Weltevreden	JQPX01.GD0005	S	S	S	S	S	S	S	S	S	S	S	S	0
ESS308	Dongguan	Enteritidis	JEGX01.GD0006	S	S	S	S	S	S	S	R	S	S	S	S	1
ESS309	Dongguan	Enteritidis	JEGX01.GD0006	S	S	S	S	R	S	S	S	S	S	S	S	1
ESS310	Guangzhou	Apeyeme		S	S	S	S	S	S	S	S	S	S	I	S	0
ESS311	Maoming	Derby	JDPX01.GD0029	S	S	S	S	S	S	R	S	S	S	I	S	1
ESS313	Guangzhou	Enteritidis	JEGX01.GD0009	R	S	S	S	R	R	R	R	R	R	I	S	6
ESS314	Yangjiang	Albany		R	S	I	S	R	S	R	R	R	S	I	R	5
ESS315	Zhuhai	I4,5,12:i:-	JPXX01.GD0004	S	S	S	S	R	S	R	R	R	S	I	R	4
ESS316	Zhongshan	London		R	S	R	I	I	S	R	R	R	R	R	R	5
ESS317	Zhongshan	Typhimurium	JPXX01.GD0004	R	S	R	R	R	S	R	R	R	R	I	R	6
ESS318	Guangzhou	Typhimurium	JPXX01.GD0038	R	S	S	S	R	I	R	R	R	R	R	R	6
ESS320	Dongguan	Kaduna		S	S	S	S	R	S	S	S	S	S	S	S	1
ESS321	Maoming	Stanley	JNGX01.GD0006	S	S	S	S	S	S	S	S	S	S	I	S	0
ESS322	Guangzhou	I4,5,12:i:-	JPXX01.GD0004	S	S	S	S	R	S	R	R	R	S	S	R	4
ESS323	Zhongshan	I4,5,12:i:-	JPXX01.GD0004	R	S	S	S	R	S	R	S	S	R	I	R	5
ESS324	Zhongshan	Oritamerin		S	S	S	S	R	S	S	S	S	S	S	R	2
ESS325	Zhongshan	Typhimurium	JPXX01.GD0042	R	S	S	S	R	I	R	S	R	R	R	R	6
ESS326	Zhongshan	Albany		R	R	R	R	R	S	R	R	R	R	I	R	6
ESS327	Dongguan	Enteritidis	JEGX01.GD0006	R	S	S	S	R	S	R	S	S	S	R	S	4
ESS328	Guangzhou	Newport		S	S	S	S	S	S	S	S	S	S	S	S	0
ESS330	Zhuhai	Typhimurium	JPXX01.GD0005	R	S	S	S	R	I	R	R	R	R	R	R	6
ESS331	Zhuhai	Typhimurium	JPXX01.GD0033	S	S	S	S	R	S	S	S	S	S	S	S	1
ESS332	Zhuhai	Stanley	JNGX01.GD0004	S	S	S	S	S	S	S	S	S	S	S	S	0
ESS333	Zhuhai	Typhimurium	JPXX01.GD0039	R	S	S	S	R	S	R	R	R	R	R	R	6
ESS334	Maoming	I4,5,12:i:-	JPXX01.GD0004	R	S	S	S	R	I	R	R	R	R	I	R	6
ESS335	Guangzhou	II6,7:e,n,x:1,6:z42		R	S	R	S	R	S	S	S	S	S	S	S	2
ESS337	Dongguan	Albany		S	S	S	S	I	S	R	S	R	S	I	R	3
ESS338	Zhongshan	Typhimurium	JPXX01.GD0019	R	S	S	S	R	I	R	R	R	R	R	R	6
ESS339	Zhongshan	Typhimurium	JPXX01.GD0044	R	S	S	S	R	I	R	S	R	R	R	R	6
ESS341	Yangjiang	Enteritidis	JEGX01.GD0006	S	S	S	S	R	S	S	S	S	S	S	S	1
ESS342	Zhongshan	Typhimurium	JPXX01.GD0019	R	S	S	S	R	S	R	R	R	R	R	R	6
ESS344	Guangzhou	Typhimurium	JPXX01.GD0023	R	S	S	S	S	S	R	R	R	S	R	R	5
ESS345	Zhongshan	Typhimurium	JPXX01.GD0005	R	S	S	S	R	I	R	R	R	R	R	R	6
ESS347	Zhongshan	Typhimurium	JPXX01.GD0041	R	S	S	S	R	I	R	R	R	R	R	R	6
ESS353	Guangzhou	Derby	JDPX01.GD0021	S	S	S	S	S	S	R	S	R	S	R	S	3
ESS354	Guangzhou	Stanley	JNGX01.GD0006	S	S	S	S	S	S	S	S	S	S	I	S	0
ESS355	Guangzhou	I4,5,12:i:-	JPXX01.GD0006	R	S	S	S	R	I	R	R	R	R	R	R	6
ESS356	Guangzhou	Typhimurium	JPXX01.GD0043	R	S	S	S	I	S	R	R	R	I	R	R	5
ESS357	Guangzhou	Typhimurium	JPXX01.GD0038	R	R	R	R	R	S	R	S	R	S	R	I	5
ESS359	Guangzhou	Typhimurium	JPXX01.GD0040	R	S	S	S	R	I	R	R	R	R	I	R	6
ESS361	Guangzhou	Typhimurium	JPXX01.GD0004	R	S	S	S	R	I	R	R	R	R	R	R	6
ESS362	Guangzhou	Typhimurium	JPXX01.GD0004	R	R	R	R	R	S	R	S	R	S	R	S	5
ESS363	Guangzhou	Typhimurium	JPXX01.GD0004	R	S	S	S	R	I	R	R	R	R	I	R	6
ESS364	Guangzhou	Typhimurium	JPXX01.GD0009	R	S	S	S	R	S	R	R	R	R	R	R	6
ESS365	Guangzhou	Typhimurium	JPXX01.GD0004	R	S	S	S	R	S	R	S	R	I	S	R	5
ESS366	Guangzhou	Typhimurium	JPXX01.GD0040	R	S	S	S	R	I	R	R	R	R	I	R	6
ESS367	Guangzhou	Enteritidis	JEGX01.GD0006	R	S	S	S	R	S	S	S	S	S	S	S	2
ESS368	Guangzhou	Stanley	JNGX01.GD0007	S	S	S	S	S	S	S	S	S	S	I	S	0
ESS369	Guangzhou	I4,5,12:i:-	JPXX01.GD0004	R	S	S	S	R	I	R	R	R	R	I	R	6
ESS370	Guangzhou	Typhimurium	JPXX01.GD0004	R	S	S	S	R	I	R	R	R	R	R	R	6
ESS371	Jiangmen	I4,5,12:i:-	JPXX01.GD0004	R	S	S	S	R	I	R	R	R	R	I	R	6
ESS372	Zhuhai	Typhimurium	JPXX01.GD0037	R	S	S	S	R	I	R	R	R	R	R	R	6
ESS373	Guangzhou	Typhimurium	JPXX01.GD0040	R	S	S	S	R	I	R	R	R	S	S	I	4
ESS374	Guangzhou	Newport		S	S	S	S	S	S	S	S	S	S	S	S	0
ESS375	Dongguan	Enteritidis	JEGX01.GD0006	S	S	S	S	R	S	S	S	S	S	S	S	1
ESS376	Guangzhou	I4,5,12:i:-	JPXX01.GD0004	R	S	S	S	S	I	R	R	R	R	I	R	5
ESS377	Dongguan	Enteritidis	JEGX01.GD0002	S	S	S	S	S	S	S	S	S	S	S	S	0
ESS379	Guangzhou	Typhimurium	JPXX01.GD0068	R	S	S	S	R	S	R	R	R	R	I	R	6
ESS380	Guangzhou	1,4,5,12:i:e,n,x		R	S	S	S	R	I	R	R	R	I	I	R	5
ESS381	Guangzhou	Enteritidis	JEGX01.GD0016	S	S	S	S	R	S	S	S	S	S	S	S	1
ESS382	Jiangmen	Enteritidis	JEGX01.GD0001	S	S	S	S	S	S	S	S	S	S	S	S	0
ESS383	Zhongshan	Takoradi		S	S	S	S	S	S	S	S	S	S	S	S	0
ESS385		Typhimurium	JPXX01.GD0046	R	R	R	R	R	I	R	R	R	R	I	R	6
ESS386	Yangjiang	Enteritidis	JEGX01.GD0008	R	R	R	R	R	S	R	S	S	S	S	S	3
ESS387	Dongguan	1,4,5,12:i:e,n,x		R	R	R	R	R	S	R	R	R	R	I	R	6
ESS388	Guangzhou	Anatum		S	S	S	S	S	S	R	S	R	S	R	S	3
ESS389	Guangzhou	Enteritidis	JEGX01.GD0006	R	S	S	S	R	S	S	S	S	S	S	S	2
ESS390	Guangzhou	Typhimurium	JPXX01.GD0010	S	S	S	S	R	S	S	S	S	S	S	S	1
ESS392	Guangzhou	Typhimurium	JPXX01.GD0040	R	S	R	S	R	I	R	R	R	R	R	R	6
ESS393	Maoming	Typhimurium	JPXX01.GD0004	R	S	S	S	R	I	R	R	R	R	R	R	6
ESS394	Zhuhai	Stanley	JNGX01.GD0004	S	S	S	S	S	S	S	S	S	S	S	S	0
ESS395	Zhuhai	Enteritidis	JEGX01.GD0007	R	S	S	S	R	S	R	S	S	S	R	S	4
ESS397	Dongguan	Paratyphi A		S	S	S	S	R	S	S	S	S	S	S	S	1
ESS398	Guangzhou	Enteritidis	JEGX01.GD0014	S	S	S	S	R	S	S	S	S	S	S	S	1
ESS399	Guangzhou	Typhimurium	JPXX01.GD0004	R	R	R	R	R	I	R	R	R	R	R	R	6
ESS400	Zhongshan	Typhimurium	JPXX01.GD0016	R	S	S	S	R	I	R	R	R	R	R	R	6
ESS401	Zhongshan	Typhimurium	JPXX01.GD0045	S	S	S	S	S	S	S	S	S	S	S	S	0
ESS402	Zhongshan	I4,5,12:i:-	JPXX01.GD0018	R	S	S	S	R	S	R	S	R	R	S	R	6
ESS403	Zhongshan	I4,5,12:i:-	JPXX01.GD0001	S	S	S	S	R	S	S	S	R	S	S	S	2
ESS404	Zhongshan	Enteritidis	JEGX01.GD0006	R	S	S	S	R	S	R	S	R	S	R	S	5
ESS405	Zhongshan	Typhimurium	JPXX01.GD0004	R	S	S	S	R	S	R	R	R	R	I	R	6
ESS406	Maoming	Typhimurium	JPXX01.GD0004	R	S	S	S	R	I	R	R	R	R	R	R	6
ESS407	Zhongshan	Enteritidis	JEGX01.GD0006	R	S	S	S	R	S	S	R	I	S	I	S	3
ESS408	Zhongshan	Enteritidis	JEGX01.GD0006	R	S	S	S	R	S	S	R	I	S	S	S	3
ESS409	Zhongshan	Infantis		R	S	S	S	R	S	R	R	R	S	I	R	5
ESS410	Maoming	I4,5,12:i:-	JPXX01.GD0009	R	S	S	S	R	I	R	R	R	R	R	R	6
ESS411	Zhongshan	Enteritidis	JEGX01.GD0009	R	S	S	S	R	S	S	S	I	R	S	I	3
ESS412	Zhongshan	Typhimurium	JPXX01.GD0004	R	S	S	S	R	R	R	R	R	R	R	R	7
ESS413	Guangzhou	Bareilly		R	R	I	S	S	S	S	S	S	S	S	S	1
ESS414	Guangzhou	Anatum		S	S	S	S	S	S	S	S	S	S	S	S	0
ESS415	Guangzhou	Paratyphi C		R	R	I	S	S	S	R	S	S	S	S	S	2
ESS416	Zhuhai	Litchfield		S	S	S	S	R	S	R	R	R	S	I	S	3
ESS417	Guangzhou	Bareilly		S	S	S	S	S	S	S	S	I	S	I	S	0
ESS418	Guangzhou	Bareilly		S	S	S	S	S	S	S	S	I	S	S	S	0
ESS419	Yangjiang	Typhimurium	JPXX01.GD0015	R	R	I	S	R	S	R	S	R	R	R	S	5
ESS420	Zhuhai	Enteritidis	JEGX01.GD0020	R	S	S	S	R	S	R	S	I	S	S	S	3
ESS421	Zhongshan	Typhimurium	JPXX01.GD0055	S	S	S	S	R	S	R	S	R	S	R	S	4
ESS422	Guangzhou	Typhimurium	JPXX01.GD0002	S	S	S	S	S	S	S	R	R	R	R	R	4
ESS423	Guangzhou	Typhimurium	JPXX01.GD0004	R	S	S	S	R	S	R	R	R	R	R	R	6
ESS424	Guangzhou	Derby	JDPX01.GD0019	S	S	S	S	I	S	S	S	R	S	I	I	1
ESS425	Guangzhou	Typhimurium	JPXX01.GD0004	R	S	S	S	R	S	R	R	R	R	I	R	6
ESS426	Guangzhou	Typhimurium	JPXX01.GD0016	R	S	S	S	R	S	R	R	R	R	R	R	6
ESS427	Guangzhou	Stanley	JNGX01.GD0005	S	S	S	S	S	S	S	S	S	S	I	S	0
ESS428	Guangzhou	Bardo		S	S	S	S	S	S	S	S	S	S	S	S	0
ESS429	Guangzhou	Typhimurium	JPXX01.GD0032	R	S	S	S	R	I	R	R	R	S	R	R	6
ESS430	Guangzhou	Typhimurium	JPXX01.GD0004	R	S	S	S	R	I	R	R	R	R	R	R	6
ESS431	Guangzhou	Virchow		S	S	S	S	S	S	S	S	S	S	S	S	0
ESS433	Dongguan	Typhimurium	JPXX01.GD0004	R	S	S	S	R	I	R	R	R	R	R	R	6
ESS434	Dongguan	Djelfa		S	S	S	S	R	I	R	R	R	S	I	S	3
ESS435	Yangjiang	Typhimurium	JPXX01.GD0004	R	S	S	S	R	S	R	R	R	R	R	R	6
ESS437	Guangzhou	Derby	JDPX01.GD0020	S	S	S	S	S	S	S	S	R	S	I	S	1
ESS439	Shaoguan	Typhimurium	JPXX01.GD0086	R	S	S	S	R	S	R	I	R	S	R	I	5
ESS440	Foshan	Haardt		R	S	S	S	R	R	S	S	R	S	R	S	5
ESS441	Zhongshan	Typhimurium	JPXX01.GD0005	R	R	R	R	R	S	R	R	R	R	I	R	6
ESS442	Zhuhai	Typhimurium	JPXX01.GD0085	R	S	S	S	R	S	R	R	R	R	R	R	6
ESS443	Zhuhai	Enteritidis	JEGX01.GD0007	R	S	S	S	R	S	R	S	S	S	R	S	4
ESS445	Yangjiang	Thompson		R	S	S	S	I	S	R	S	R	S	S	S	3
ESS446	Guangzhou	Stanley	JNGX01.GD0007	S	S	S	S	S	S	S	S	I	S	S	S	0
ESS447	Foshan	Typhimurium	JPXX01.GD0055	R	S	S	S	R	I	R	R	R	R	R	R	6
ESS448	Zhongshan	Enteritidis	JEGX01.GD0040	S	S	S	S	S	S	S	S	I	S	S	S	0
ESS449	Maoming	Typhimurium	JPXX01.GD0088	S	S	S	S	S	S	S	S	S	S	S	S	0
ESS450	Foshan	Typhimurium	JPXX01.GD0005	R	S	S	S	R	R	R	R	R	R	R	R	7
ESS451	Zhongshan	Seegefeld		S	S	S	S	S	S	S	S	S	S	S	S	0
ESS453	Zhongshan	Enteritidis	JEGX01.GD0007	R	S	S	S	R	S	R	S	R	S	R	S	5
ESS454	Zhongshan	Enteritidis	JEGX01.GD0007	R	S	S	S	R	S	R	S	R	S	R	S	5
ESS456	Yangjiang	Typhimurium	JPXX01.GD0071	R	S	S	S	R	I	R	R	R	R	R	R	6
ESS457	Foshan	Typhimurium	JPXX01.GD0047	R	S	S	S	R	I	R	R	R	R	R	R	6
ESS458	Zhongshan	Moualine		S	S	S	S	S	S	I	S	S	S	S	S	0
ESS459	Zhongshan	Weltevreden	JQPX01.GD0006	R	R	R	R	S	S	S	S	I	S	S	S	1
ESS460	Yangjiang	Typhimurium	JPXX01.GD0035	R	S	S	S	R	I	R	R	R	R	R	R	6
ESS461	Yangjiang	Typhimurium	JPXX01.GD0035	R	S	S	S	R	I	R	R	R	R	R	R	6
ESS462	Zhongshan	Typhimurium	JPXX01.GD0047	R	S	S	S	R	I	R	R	R	R	R	R	6
ESS465	Shaoguan	Typhimurium	JPXX01.GD0106	R	I	R	R	R	S	R	R	R	R	R	S	5
ESS467	Guangzhou	Derby	JDPX01.GD0024	S	S	S	S	I	S	S	S	S	S	I	S	0
ESS473	Guangzhou	Typhimurium	JPXX01.GD0016	R	S	S	S	R	I	R	R	R	R	R	R	6
ESS474	Guangzhou	Enteritidis	JEGX01.GD0041	I	S	S	S	R	S	S	S	R	S	S	I	2
ESS475	Jiangmen	Typhimurium	JPXX01.GD0059	S	S	S	S	S	S	S	S	S	S	I	S	0
ESS476	Guangzhou	Enteritidis	JEGX01.GD0022	S	S	S	S	S	S	S	S	S	S	S	S	0
ESS477	Guangzhou	Typhimurium	JPXX01.GD0019	R	S	S	S	R	I	R	R	R	R	R	R	6
ESS478	Jiangmen	Typhimurium	JPXX01.GD0069	R	S	S	S	R	S	R	S	R	R	R	R	6
ESS479	Yangjiang	Typhimurium	JPXX01.GD0058	R	S	S	S	R	I	R	R	R	R	R	R	6
ESS480	Zhuhai	Enteritidis	JEGX01.GD0007	R	S	S	S	R	S	R	S	S	S	R	S	4
ESS481	Zhongshan	Stanley	JNGX01.GD0021	S	S	S	S	I	S	R	S	R	S	R	S	3
ESS482	Zhongshan	Stanley	JNGX01.GD0022	R	S	R	R	R	I	R	S	R	R	R	R	6
ESS483	Zhongshan	Typhimurium	JPXX01.GD0015	R	S	S	S	S	S	R	S	R	S	R	S	4
ESS484	Zhuhai	Enteritidis	JEGX01.GD0006	S	S	S	S	R	S	S	S	S	S	S	S	1
ESS485	Zhuhai	Stanley	JNGX01.GD0020	S	R	S	I	S	S	S	S	S	S	S	S	1
ESS486	Zhuhai	Typhimurium	JPXX01.GD0063	R	S	S	S	R	S	R	R	R	R	R	R	6
ESS487	Foshan	Enteritidis	JEGX01.GD0026	R	S	S	S	R	S	S	R	S	S	S	S	3
ESS488	Dongguan	Singapore		S	S	S	S	S	S	S	S	S	S	S	S	0
ESS489	Guangzhou	Hull		S	S	S	S	S	S	R	R	R	S	R	R	4
ESS490	Guangzhou	I4,5,12:i:-	JPXX01.GD0013	R	S	S	S	S	S	R	S	R	S	R	S	4
ESS491	Guangzhou	Haardt		S	S	S	S	R	S	S	S	R	S	R	S	3
ESS492	Guangzhou	I4,5,12:i:-	JPXX01.GD0005	R	S	R	I	R	I	R	R	R	R	R	R	6
ESS495	Zhongshan	Thompson		R	S	S	S	I	S	R	R	R	S	R	R	5
ESS496	Jiangmen	Typhimurium	JPXX01.GD0032	R	S	R	I	S	S	S	S	S	S	S	S	1
ESS497	Zhongshan	I4,5,12:i:-	JPXX01.GD0004	R	S	S	S	R	I	R	R	R	R	R	R	6
ESS498	Zhuhai	I4,5,12:i:-	JPXX01.GD0005	R	S	S	S	R	I	R	R	R	R	R	R	6
ESS499	Zhongshan	Typhimurium	JPXX01.GD0018	R	I	R	R	S	S	R	R	R	S	I	R	4
ESS500	Zhongshan	Typhimurium	JPXX01.GD0141	R	S	S	S	R	S	R	R	R	R	R	R	6
ESS501	Zhongshan	I4,5,12:i:-	JPXX01.GD0015	R	S	S	R	R	I	R	R	R	R	I	R	6
ESS502	Zhongshan	Enteritidis	JEGX01.GD0043	R	S	S	S	R	S	R	S	S	S	R	S	4
ESS504	Zhuhai	I4,5,12:i:-	JPXX01.GD0022	R	S	S	S	R	S	R	S	R	R	R	R	6
ESS505	Zhongshan	I4,5,12:i:-	JPXX01.GD0024	R	S	S	S	R	S	R	R	R	S	R	R	6
ESS506	Maoming	Typhimurium	JPXX01.GD0143	R	S	S	S	R	I	R	R	R	R	R	R	6
ESS507	Maoming	Typhimurium	JPXX01.GD0140	R	S	S	S	R	I	R	R	R	R	R	R	6
ESS508	Guangzhou	Typhimurium	JPXX01.GD0004	R	S	S	S	R	S	R	R	R	R	R	R	6
ESS509	Guangzhou	Typhimurium	JPXX01.GD0004	R	S	R	R	R	I	R	R	R	R	R	R	6
ESS510	Guangzhou	Typhimurium	JPXX01.GD0142	S	S	S	S	R	I	S	R	R	S	I	S	3
ESS511	Guangzhou	Typhimurium	JPXX01.GD0032	R	S	S	S	R	I	R	R	R	S	I	R	5
ESS512	Guangzhou	Typhimurium	JPXX01.GD0004	R	S	S	S	R	S	S	S	R	R	R	S	4
ESS513	Foshan	Weltevreden	JQPX01.GD0012	S	S	S	S	S	S	S	S	S	S	S	S	0
ESS514	Guangzhou	Thompson		S	S	S	S	S	R	S	S	S	S	I	S	1
ESS516	Jiangmen	Typhimurium	JPXX01.GD0031	R	S	S	S	R	I	R	R	R	R	I	R	6
ESS517	Maoming	Stanley	JNGX01.GD0006	S	S	S	S	S	S	S	S	S	S	S	S	0
ESS518	Dongguan	Derby		S	S	S	S	S	S	S	S	S	S	S	S	0
ESS519	Zhongshan	I4,5,12:i:-	JPXX01.GD0007	R	S	S	S	R	S	R	R	R	R	R	R	6
ESS520	Yangjiang	Hadar		S	S	S	S	R	S	R	R	R	R	R	S	4
ESS521	Guangzhou	I4,5,12:i:-	JPXX01.GD0026	R	S	S	S	R	I	R	R	R	S	R	R	6
ESS522	Guangzhou	I4,5,12:i:-	JPXX01.GD0025	R	S	S	S	R	I	R	R	R	S	R	R	6
ESS523	Zhuhai	Rissen		R	S	S	S	S	S	R	R	R	S	I	S	3
ESS524	Zhuhai	Lansing		R	S	S	S	I	S	R	S	R	S	I	R	4
ESS525	Zhongshan	I4,5,12:i:-	JPXX01.GD0011	R	S	S	S	S	S	R	S	R	S	R	S	4
ESS526	Dongguan	Derby	JDPX01.GD0023	R	S	S	S	R	I	R	R	R	R	R	R	6
ESS527	Yangjiang	Typhimurium	JPXX01.GD0147	R	R	R	R	R	I	R	R	R	R	I	R	6
ESS528	Guangzhou	Typhimurium	JPXX01.GD0150	R	I	I	S	I	I	R	R	R	S	R	R	5
ESS529	Guangzhou	Typhimurium	JPXX01.GD0144	R	S	I	S	R	I	R	R	R	R	I	S	5
ESS530	Guangzhou	Typhimurium	JPXX01.GD0145	S	S	S	S	R	I	I	S	R	S	R	S	3
ESS531	Guangzhou	Stanley	JNGX01.GD0006	S	S	I	S	S	S	R	S	S	S	I	S	1
ESS532	Guangzhou	Typhimurium	JPXX01.GD0149	S	S	S	S	R	I	R	S	R	S	R	S	4
ESS533	Jiangmen	Typhimurium	JPXX01.GD0087	R	S	S	S	R	S	S	S	R	R	R	S	4
ESS534	Guangzhou	Virginia		R	I	R	R	R	S	R	S	R	R	R	S	5
ESS535	Zhongshan	Typhimurium	JPXX01.GD0004	R	S	S	S	R	S	R	R	R	S	R	R	6
ESS536	Zhongshan	Typhimurium	JPXX01.GD0004	R	S	S	S	R	I	R	R	R	R	R	R	6
ESS538	Zhongshan	Typhimurium	JPXX01.GD0148	R	S	S	S	R	S	R	R	R	R	R	R	6
ESS539	Zhuhai	Meleagridis		S	S	S	S	S	S	S	S	R	S	S	S	1
ESS540	Yangjiang	Typhimurium	JPXX01.GD0146	R	S	S	S	R	I	R	R	R	R	R	R	6
ESS541	Maoming	Stanley	JNGX01.GD0006	S	S	S	S	S	S	I	S	S	S	S	S	0
ESS543	Dongguan	Enteritidis	JEGX01.GD0002	S	S	S	S	S	S	S	S	S	S	S	S	0
ESS544	Dongguan	I4,5,12:i:-	JPXX01.GD0006	R	S	S	S	R	I	R	R	S	R	R	R	5
ESS545	Dongguan	Enteritidis	JEGX01.GD0020	S	S	S	S	R	S	S	S	S	S	S	S	1
ESS547	Zhuhai	Ferruch		S	S	S	S	S	S	S	S	S	S	S	S	0
ESS548	Zhuhai	Thompson		S	S	S	S	S	S	S	S	S	S	I	S	0
ESS549	Yangjiang	Typhimurium	JPXX01.GD0151	R	S	S	S	R	I	R	R	S	R	R	R	5
ESS550	Yangjiang	Albany	TDCX01.GD0003	R	S	S	S	R	S	R	R	R	S	I	R	5
ESS551	Zhuhai	I4,5,12:i:-	JPXX01.GD0004	R	S	S	S	R	S	R	S	R	R	S	R	6
ESS552	Dongguan	Typhimurium	JPXX01.GD0132	S	S	S	S	S	S	S	S	S	S	I	S	0
ESS553	Dongguan	Typhimurium	JPXX01.GD0032	R	S	S	S	R	I	R	R	R	R	R	R	6
ESS554	Zhongshan	Typhimurium	JPXX01.GD0004	R	S	S	S	R	I	R	R	R	R	R	R	6
ESS555	Foshan	Stanley	JNGX01.GD0007	S	S	S	S	S	S	S	S	S	S	S	S	0
ESS557	Zhongshan	I4,5,12:i:-	JPXX01.GD0004	R	S	S	S	R	I	R	R	R	R	R	R	6
ESS558	Maoming	Stanley	JNGX01.GD0023	S	S	S	S	S	S	S	S	S	S	S	S	0
ESS559	Zhuhai	I4,5,12:i:-	JPXX01.GD0004	R	S	S	S	R	I	R	R	R	R	I	R	6
ESS560	Zhuhai	Yovokome		S	S	S	R	S	S	S	S	S	S	I	S	1
ESS561	Zhuhai	I4,5,12:i:-	JPXX01.GD0004	R	S	S	S	R	I	R	R	R	R	R	R	6
ESS562	Dongguan	Typhimurium	JPXX01.GD0010	R	S	S	S	R	S	R	S	R	S	R	S	5
ESS563	Foshan	Typhimurium	JPXX01.GD0004	R	S	S	S	R	S	R	S	R	S	R	I	5
ESS564	Zhongshan	Typhimurium	JPXX01.GD0004	R	S	S	S	R	S	R	R	R	S	R	R	6
ESS565	Zhongshan	Enteritidis	JEGX01.GD0045	R	I	R	R	R	S	S	S	S	S	S	S	2
ESS566	Maoming	Typhimurium	JPXX01.GD0004	R	S	S	S	R	I	R	R	R	R	R	R	6
ESS567	Yangjiang	Typhimurium	JPXX01.GD0154	R	S	S	S	R	I	R	R	R	R	R	R	6
ESS568	Zhuhai	Typhimurium	JPXX01.GD0157	R	S	S	S	R	I	R	R	R	R	R	R	6
ESS570	Dongguan	Typhimurium	JPXX01.GD0153	S	S	S	S	R	S	S	S	S	S	I	S	1
ESS571	Guangzhou	Stanley	JNGX01.GD0006	S	S	S	S	S	S	S	S	S	S	S	S	0
ESS572	Zhuhai	Typhimurium	JPXX01.GD0032	S	S	S	I	R	S	R	R	S	R	I	R	4
ESS573	Zhuhai	Typhimurium	JPXX01.GD0004	R	S	S	S	R	I	R	R	R	R	R	R	6
ESS574	Maoming	Stanley	JNGX01.GD0007	S	S	S	S	S	S	S	S	S	S	S	S	0
ESS575	Guangzhou	Derby		S	S	S	S	S	S	R	S	R	S	R	S	3
ESS576	Zhongshan	Stanley	JNGX01.GD0007	S	R	S	S	S	S	S	S	S	S	I	S	1
ESS577	Foshan	Typhimurium	JPXX01.GD0152	R	S	S	S	R	I	R	R	R	R	R	R	6
ESS578	Foshan	I4,5,12:i:-	JPXX01.GD0027	R	I	R	S	S	S	R	S	R	S	R	S	4
ESS579	Dongguan	Typhimurium	JPXX01.GD0132	R	S	R	R	S	S	I	S	S	S	I	S	1
ESS580	Dongguan	Infantis		S	S	S	S	S	S	S	S	S	S	I	S	0
ESS581	Zhongshan	Enteritidis	JEGX01.GD0015	S	S	S	S	R	S	S	S	S	S	S	S	1
ESS582	Zhongshan	Enteritidis	JEGX01.GD0046	S	S	S	S	R	S	S	S	S	S	S	S	1
ESS583	Zhongshan	Enteritidis	JEGX01.GD0045	R	I	R	R	R	S	S	S	S	S	S	S	2
ESS584	Zhongshan	Enteritidis	JEGX01.GD0047	R	I	R	R	R	S	R	S	S	S	R	S	4
ESS585	Zhongshan	Dabou		S	S	S	S	I	I	R	S	R	S	R	S	3
ESS586	Maoming	Typhimurium	JPXX01.GD0156	R	S	S	S	S	S	R	S	R	S	R	S	4
ESS587	Zhongshan	Typhimurium	JPXX01.GD0155	R	S	S	I	R	I	R	R	R	R	I	R	5
ESS588	Jiangmen	I4,5,12:i:-	JPXX01.GD0004	R	S	S	S	R	I	R	R	R	R	R	R	6
ESS589	Zhuhai	Typhimurium	JPXX01.GD0151	R	S	S	S	R	I	R	R	R	R	R	R	6
ESS590	Zhuhai	Enteritidis	JEGX01.GD0007	R	S	S	S	R	S	R	S	S	S	R	S	4
ESS591	Zhuhai	Stanley	JNGX01.GD0007	S	S	S	S	S	S	R	S	S	S	I	S	1
ESS592	Zhuhai	I4,5,12:i:-	JPXX01.GD0004	R	S	S	S	R	I	R	R	R	R	R	R	6
ESS593	Dongguan	Enteritidis	JEGX01.GD0009	R	S	S	S	R	S	R	R	R	R	S	S	5
ESS594	Guangzhou	Rissen		R	S	S	S	R	S	R	R	R	S	R	R	6
ESS595	Jiangmen	I4,5,12:i:-		R	S	R	I	R	S	R	S	R	R	R	R	6
ESS596	Foshan	Typhimurium	JPXX01.GD0165	R	S	S	S	R	I	R	R	R	R	R	R	6
ESS597	Foshan	Enteritidis	JEGX01.GD0037	S	S	S	S	S	S	S	S	S	S	S	S	0
ESS598	Dongguan	I4,5,12:i:-	JPXX01.GD0028	R	S	S	S	R	I	R	R	R	R	I	R	6
ESS599	Zhuhai	I4,5,12:i:-	JPXX01.GD0008	R	S	R	S	R	S	S	S	R	S	S	R	4
ESS600	Zhongshan	Stanley	JNGX01.GD0024	S	S	S	S	R	S	S	S	S	S	S	S	1
ESS601	Maoming	I4,5,12:i:-	JPXX01.GD0029	R	S	S	S	S	S	R	S	R	S	R	S	4
ESS602	Maoming	ser Pomona		S	S	S	S	S	S	S	S	S	S	S	S	0
ESS603	Maoming	Typhimurium	JPXX01.GD0157	R	R	R	S	R	R	R	S	R	R	R	R	7
ESS605	Maoming	Typhimurium	JPXX01.GD0159	R	S	S	S	R	S	R	S	R	R	R	R	6
ESS607	Zhongshan	anatum		S	S	S	S	I	S	R	R	R	S	R	R	4
ESS608	Dongguan	Enteritidis	JEGX01.GD0049	S	S	S	S	R	S	S	S	S	S	S	S	1
ESS609	Yangjiang	Putten		R	R	R	R	I	S	R	R	R	S	R	R	5
ESS610	Guangzhou	I4,5,12:i:-	JPXX01.GD0028	R	S	S	S	R	S	R	R	R	R	I	R	6
ESS611	Guangzhou	Saintpaul		R	R	R	R	I	S	R	R	R	S	R	R	5
ESS612	Guangzhou	Weltevreden		S	S	S	S	S	S	S	S	S	S	S	S	0
ESS613	Guangzhou	Derby		R	S	R	R	S	S	S	S	R	R	S	S	3
ESS614	Guangzhou	Stanley	JNGX01.GD0012	S	S	S	S	S	S	S	S	S	S	S	S	0
ESS615	Guangzhou	I4,5,12:i:-	JPXX01.GD0012	R	R	R	R	S	S	R	S	S	S	R	S	3
ESS616	Guangzhou	Poona	JL6X01.GD0001	R	R	R	R	S	S	S	S	S	S	S	S	1
ESS617	Guangzhou	Enteritidis	JEGX01.GD0006	S	S	S	S	R	S	S	S	S	S	S	S	1
ESS619	Guangzhou	I4,5,12:i:-	JPXX01.GD0004	R	S	S	S	R	I	R	R	R	R	I	R	6
ESS620	Guangzhou	Typhimurium	JPXX01.GD0040	R	R	I	S	R	I	R	R	R	R	I	R	6
ESS621	Guangzhou	Typhimurium	JPXX01.GD0158	R	S	S	S	R	I	R	R	R	R	I	R	6
ESS622	Guangzhou	Typhimurium	JPXX01.GD0150	R	S	R	I	I	S	R	R	R	S	R	R	5
ESS623	Guangzhou	Poona	JL6X01.GD0001	R	R	R	R	S	S	S	S	S	S	S	S	1
ESS624	Guangzhou	Enteritidis	JEGX01.GD0048	S	S	S	S	S	S	S	S	S	S	I	S	0
ESS625	Guangzhou	I4,5,12:i:-	JPXX01.GD0030	R	R	R	R	S	S	R	S	R	S	R	S	4
ESS626	Guangzhou	Typhimurium	JPXX01.GD0004	R	R	R	R	R	I	R	R	R	R	R	R	6
ESS627	Zhongshan	Typhimurium	JPXX01.GD0017	R	S	S	S	R	S	R	R	R	R	R	R	6
ESS628	Foshan	I4,5,12:i:-	JPXX01.GD0003	R	S	S	S	R	I	R	S	R	R	R	R	6
ESS629	Foshan	I4,5,12:i:-	JPXX01.GD0031	R	S	S	S	R	I	R	S	R	S	I	I	4
ESS630	Dongguan	Enteritidis	JEGX01.GD0007	R	S	S	S	R	S	R	S	R	S	R	S	5
ESS631	Dongguan	I4,5,12:i:-	JPXX01.GD0004	R	R	R	R	R	I	R	R	R	R	I	R	6
ESS632	Dongguan	I4,5,12:i:-	JPXX01.GD0032	R	S	R	R	R	I	R	R	R	R	I	R	6
ESS634	Foshan	Braenderup		S	S	S	S	I	S	S	S	R	S	S	S	1
ESS635	Zhongshan	Enteritidis	JEGX01.GD0009	R	S	S	S	R	S	S	S	S	R	S	S	3
ESS636	Zhuhai	I4,5,12:i:-	JPXX01.GD0033	R	S	S	S	R	R	R	R	R	R	R	R	7
ESS637	Zhuhai	I4,5,12:i:-	JPXX01.GD0028	R	S	S	S	R	S	R	S	R	R	I	R	6
ESS638	Maoming	Stanley	JNGX01.GD0023	S	S	S	S	S	S	S	S	S	S	S	S	0
ESS639	Maoming	Paratyphi B		S	S	S	S	S	S	S	S	S	S	I	S	0
ESS640	Foshan	I4,5,12:i:-	JPXX01.GD0019	R	S	S	S	R	S	R	S	R	S	R	R	6
ESS642	Dongguan	I4,5,12:i:-	JPXX01.GD0034	S	S	S	S	R	I	S	I	R	S	I	R	3
ESS643	Dongguan	Typhimurium	JPXX01.GD0163	R	S	S	S	R	S	R	S	R	S	R	S	5
ESS644	Dongguan	Typhimurium	JPXX01.GD0161	S	S	S	S	I	S	S	S	S	S	I	S	0
ESS645	Guangzhou	Typhimurium	JPXX01.GD0164	R	S	S	S	R	I	R	R	R	R	R	R	6
ESS646	Zhongshan	Enteritidis	JPXX01.GD0017	S	S	S	S	R	S	S	S	S	S	S	S	1
ESS647	Zhongshan	Corvallis		S	S	S	S	I	S	S	S	S	S	S	S	0
ESS648	Zhongshan	Enteritidis	JPXX01.GD0003	S	S	S	S	R	S	I	S	R	S	R	S	3
ESS649	Guangzhou	Meleagridis		S	S	S	S	I	S	R	R	R	S	I	S	2
ESS650	Zhongshan	Rissen	JEGX01.GD0008	R	R	R	R	S	S	R	R	R	S	I	S	3
ESS651	Zhongshan	Stanley	JPXX01.GD0060	S	S	S	S	S	S	S	S	S	S	S	S	0
ESS652	Zhongshan	Enteritidis	JPXX01.GD0088	S	S	S	S	R	S	S	S	S	S	I	S	1
ESS653	Zhongshan	Thompson		S	S	S	S	S	S	S	S	S	S	I	S	0
ESS654	Dongguan	Virchow		S	S	S	S	S	S	S	S	S	S	I	S	0
ESS656	Guangzhou	Typhimurium	JPXX01.GD0023	S	S	S	S	I	S	R	S	R	R	R	S	3
ESS657	Guangzhou	I4,5,12:i:-	JPXX01.GD0018	R	S	S	S	S	S	R	S	R	S	R	S	4
ESS658	Guangzhou	Weltevreden	JNGX01.GD0024	S	S	S	S	S	S	R	S	R	S	R	S	3
ESS659	Guangzhou	I4,5,12:i:-	JPXX01.GD0035	R	S	S	S	R	I	R	R	R	R	R	R	6
ESS660	Guangzhou	I4,5,12:i:-	JPXX01.GD0019	R	I	R	R	I	S	R	S	R	S	R	S	4
ESS661	Guangzhou	I4,5,12:i:-	JPXX01.GD0017	R	S	S	S	R	I	R	S	R	S	R	R	6
ESS662	Guangzhou	Saintpaul		S	S	S	S	S	S	S	R	I	S	I	S	1
ESS664	Dongguan	Albany	TDCX01.GD0003	R	S	S	S	R	S	R	R	R	S	R	R	6
ESS665	Zhongshan	Rissen		R	S	S	S	S	S	R	R	R	S	I	S	3
ESS666	Zhuhai	I4,5,12:i:-	JPXX01.GD0088	R	S	S	S	R	I	R	R	R	R	I	R	6
ESS667	Guangzhou	Enteritidis	JEGX01.GD0009	R	S	S	S	R	R	R	R	R	R	S	S	6
ESS668	Guangzhou	Enteritidis	JEGX01.GD0007	S	S	S	S	R	S	S	S	S	S	S	S	1
ESS669	Zhongshan	Saintpaul		S	S	S	S	S	S	S	S	S	S	S	S	0
ESS670	Zhongshan	I4,5,12:i:-	JPXX01.GD0037	R	S	S	S	I	S	R	S	R	S	R	S	4
ESS671	Zhongshan	Rissen		S	S	S	S	S	S	S	S	S	S	S	S	0
ESS672	Guangzhou	Meleagridis		S	S	S	S	S	S	R	R	R	S	S	S	2
ESS673	Zhuhai	I4,5,12:i:-	JPXX01.GD0004	R	S	S	S	R	I	R	R	R	R	I	R	6
ESS674	Yangjiang	Typhimurium	JPXX01.GD0062	R	S	S	S	R	S	R	S	R	R	R	R	6
ESS675	Shaoguan	I4,5,12:i:-	JPXX01.GD0038	R	S	S	S	R	I	R	R	R	R	I	R	6
ESS676	Jiangmen	Enteritidis	JEGX01.GD0004	S	S	S	S	S	S	S	S	S	S	S	S	0
ESS677	Zhongshan	Apeyeme		S	S	S	S	S	S	S	S	S	S	I	S	0
ESS678	Dongguan	Enteritidis	JEGX01.GD0015	S	S	S	S	R	S	S	S	S	S	S	S	1
ESS679	Dongguan	Rissen	TEEX01.GD0001	R	S	R	R	S	S	R	R	R	S	R	S	4
ESS680	Dongguan	Enteritidis	JEGX01.GD0015	S	S	S	S	R	S	S	S	S	S	S	S	1
ESS681	Zhongshan	Enteritidis	JEGX01.GD0007	R	S	S	S	R	S	R	S	R	S	R	S	5
ESS682	Guangzhou	Istanbul		S	S	S	S	R	S	I	S	R	S	R	S	3
ESS685	Guangzhou	Typhimurium	JPXX01.GD0166	R	S	S	S	R	I	R	R	R	R	R	R	6
ESS686	Guangzhou	Konstanz		S	S	S	S	R	S	I	S	R	S	R	S	3
ESS687	Zhongshan	Ferruch		R	R	R	I	S	S	S	S	S	S	S	S	1
ESS688	Zhongshan	I4,5,12:i:-	JPXX01.GD0040	R	S	S	S	R	I	R	S	R	S	R	I	5
ESS689	Zhuhai	Schleissheim		S	S	S	S	I	S	S	S	S	S	S	S	0
ESS690	Zhuhai	Stanley	JNGX01.GD0007	S	S	S	S	S	S	S	S	S	S	I	S	0
ESS691	Zhongshan	Typhimurium	JPXX01.GD0168	R	S	S	S	R	S	R	S	R	S	R	S	5
ESS693	Dongguan	Hindmarsh		S	S	S	S	S	S	S	S	S	S	I	S	0
ESS694	Dongguan	Typhimurium	JPXX01.GD0169	R	S	S	S	R	I	R	R	R	R	R	R	6
ESS695	Dongguan	I4,5,12:i:-	JPXX01.GD0045	R	S	S	S	S	S	R	S	R	S	R	S	4
ESS696	Dongguan	Virchow		S	S	S	S	S	S	S	S	S	S	I	S	0
ESS697	Foshan	Agona		R	S	S	S	R	S	R	S	R	R	I	R	6
ESS698	Foshan	Agona		S	S	S	S	S	S	S	S	S	S	S	S	0
ESS699	Foshan	Typhimurium	JPXX01.GD0167	R	S	S	S	R	I	R	R	R	R	R	R	6
ESS700	Foshan	Enteritidis	JEGX01.GD0050	R	S	R	I	R	S	S	S	S	S	S	S	2
ESS701	Maoming	Hindmarsh		R	S	S	S	R	R	R	S	R	S	R	S	6
ESS702	Guangzhou	Typhimurium	JPXX01.GD0005	R	S	S	S	R	I	R	R	R	R	R	R	6
ESS703	Zhuhai	Schleissheim		S	S	S	S	S	S	S	S	S	S	S	S	0
ESS704	Zhongshan	I4,5,12:i:-	JPXX01.GD0044	R	S	S	S	R	R	R	R	R	R	R	R	7
ESS705	Zhongshan	Enteritidis	JEGX01.GD0051	S	S	S	S	R	S	S	S	S	S	S	S	1
ESS706	Guangzhou	I4,5,12:i:-	JPXX01.GD0037	R	S	S	S	I	S	R	S	R	S	R	S	4
ESS707	Zhongshan	Typhimurium	JPXX01.GD0028	R	S	S	S	R	R	R	S	R	S	R	I	6
ESS708	Yangjiang	I4,5,12:i:-	JPXX01.GD0024	R	S	S	S	I	S	R	S	R	S	R	S	4
ESS709	Zhuhai	Typhimurium	JPXX01.GD0046	R	S	S	S	R	I	R	S	R	R	I	R	6
ESS712	Yangjiang	I4,5,12:i:-	JPXX01.GD0014	S	S	S	S	R	I	R	S	R	S	I	I	3
ESS713	Dongguan	Stanley	JNGX01.GD0027	S	S	S	S	S	S	S	S	S	S	S	S	0
ESS714	Dongguan	I4,5,12:i:-	JPXX01.GD0041	R	S	S	S	R	I	R	S	R	R	R	R	6
ESS715	Dongguan	Paratyphi B		S	S	S	S	S	S	S	S	S	S	S	S	0
ESS716	Dongguan	Stanley	JNGX01.GD0026	S	S	I	S	S	S	S	S	S	S	S	S	0
ESS717	Foshan	Typhimurium	JPXX01.GD0055	R	S	S	S	R	I	R	S	R	R	R	R	6
ESS718	Foshan	Enteritidis	JEGX01.GD0052	S	S	S	S	I	S	I	S	S	S	S	S	0
ESS719	Foshan	Choleraesuis		R	S	S	S	R	I	R	R	R	R	R	R	6
ESS720	Foshan	I4,5,12:i:-	JPXX01.GD0042	R	S	S	S	R	I	R	R	R	R	R	R	6
ESS728	Yangjiang	Typhimurium	JPXX01.GD0055	R	S	S	S	R	I	R	R	R	R	S	R	6
ESS729	Zhongshan	I4,5,12:i:-	JPXX01.GD0002	R	S	S	S	R	I	R	S	S	R	R	R	5
ESS730	Zhongshan	Singapore		R	S	I	S	S	S	R	R	S	S	I	S	2
ESS731	Guangzhou	Typhimurium	JPXX01.GD0004	R	S	S	S	R	S	R	R	R	S	R	R	6
ESS732	Guangzhou	Typhimurium	JPXX01.GD0006	R	S	R	R	R	I	R	R	R	R	R	R	6
ESS733	Guangzhou	Enteritidis	JEGX01.GD0007	R	S	I	S	R	S	R	S	S	S	R	S	4
ESS734	Guangzhou	Typhimurium	JPXX01.GD0004	R	S	S	S	R	I	R	R	R	R	R	R	6
ESS736	Guangzhou	Typhimurium	JPXX01.GD0003	R	R	R	R	R	I	R	R	R	R	R	R	6
ESS737	Guangzhou	Typhimurium	JPXX01.GD0052	S	S	S	S	S	S	S	S	S	S	S	S	0
ESS738	Zhuhai	Stanley	JNGX01.GD0007	S	S	S	S	S	S	S	S	S	S	S	S	0
ESS739	Zhuhai	Typhimurium	JPXX01.GD0173	S	S	S	S	S	S	I	S	I	S	R	S	1
ESS740	Zhuhai	Rissen		R	S	S	S	R	S	R	R	R	S	R	R	6
ESS741	Yangjiang	Derby	JDPX01.GD0019	S	S	I	S	S	S	S	S	I	S	I	S	0
ESS742	Zhongshan	Typhimurium	JPXX01.GD0168	R	S	S	S	R	I	R	R	R	R	R	R	6
ESS743	Zhongshan	Stanley	JNGX01.GD0023	R	S	R	I	I	S	S	R	R	S	R	R	5
ESS744	Foshan	I4,5,12:i:-	JPXX01.GD0041	R	S	S	S	R	I	R	R	R	R	R	R	6
ESS747	Zhongshan	Infantis		R	S	S	S	R	I	R	R	R	S	I	R	5
ESS748	Zhongshan	Infantis		R	S	S	S	R	S	R	R	R	S	I	R	5
ESS749	Zhongshan	Infantis		R	S	S	S	R	I	R	R	R	S	I	R	5
ESS750	Dongguan	Infantis		R	S	S	S	R	S	R	R	R	S	I	R	5
ESS751	Dongguan	Braenderup		S	I	S	S	S	S	S	S	S	S	I	S	0
ESS752	Zhuhai	I4,5,12:i:-	JPXX01.GD0008	R	R	R	R	R	R	R	R	R	R	R	R	7
ESS753	Yangjiang	Enteritidis	JEGX01.GD0007	R	S	S	S	R	S	R	S	S	S	R	S	4
ESS754	Jiangmen	Infantis		R	S	S	S	R	S	R	R	R	S	I	R	5
ESS755	Jiangmen	Infantis		R	S	S	S	R	S	R	R	R	S	S	R	5
ESS756	Guangzhou	Weltevreden		R	S	S	S	R	S	R	R	R	S	S	R	5
ESS757	Guangzhou	Typhimurium	JPXX01.GD0171	R	S	S	S	R	I	R	R	R	R	R	R	6
ESS758	Guangzhou	Infantis		R	S	S	S	R	S	R	R	R	S	I	R	5
ESS760	Guangzhou	I4,5,12:i:-	JPXX01.GD0046	R	R	R	R	R	S	R	R	R	R	R	S	5
ESS764	Guangzhou	I4,5,12:i:-	JPXX01.GD0054	R	S	R	I	I	S	S	S	S	S	I	S	1
ESS765	Guangzhou	Bareilly		R	S	S	S	S	R	R	R	S	S	S	S	3
ESS766	Guangzhou	Infantis		R	S	R	S	R	S	R	R	S	S	I	S	3
ESS767	Zhuhai	I4,5,12:i:-	JPXX01.GD0049	R	S	S	S	R	I	R	R	R	R	R	R	6
ESS768	Maoming	Typhimurium	JPXX01.GD0178	R	S	S	S	R	R	R	R	R	R	R	R	7
ESS769	Zhuhai	Typhimurium	JPXX01.GD0170	R	S	S	S	R	S	R	S	R	S	R	S	5
ESS770	Zhuhai	Stanley	JNGX01.GD0015	S	S	S	S	S	S	S	S	S	S	I	S	0
ESS771	Zhuhai	Adelaide		S	S	S	S	R	S	S	S	S	S	I	S	1
ESS772	Zhuhai	Enteritidis	JEGX01.GD0053	R	S	S	S	R	I	R	R	R	R	R	S	5
ESS773	Zhuhai	I4,5,12:i:-	JPXX01.GD0049	R	S	S	S	R	I	R	R	R	R	R	R	6
ESS774	Zhongshan	Stanley	JNGX01.GD0028	S	S	S	S	S	S	S	S	S	S	R	S	1
ESS775	Zhongshan	Typhimurium	JPXX01.GD0180	R	S	S	S	R	S	R	R	R	R	R	R	6
ESS776	Zhongshan	Virchow		S	S	S	S	S	S	S	S	S	S	I	S	0
ESS777	Zhongshan	Albany	TDCX01.GD0003	R	S	S	S	R	S	R	R	R	S	I	R	5
ESS778	Zhongshan	Derby	JDPX01.GD0023	R	S	S	S	R	I	R	R	R	R	R	R	6
ESS779	Zhongshan	Typhimurium	JPXX01.GD0177	R	S	S	S	R	I	R	S	R	S	R	I	5
ESS780	Zhongshan	Saintpaul		S	S	S	S	I	S	S	S	R	S	I	S	1
ESS781	Zhongshan	Stanley	JNGX01.GD0029	S	S	S	S	S	S	R	S	S	S	R	S	2
ESS782	Zhuhai	I4,5,12:i:-	JPXX01.GD0047	R	S	S	S	R	S	R	S	R	S	R	R	6
ESS783	Zhongshan	Enteritidis	JEGX01.GD0053	R	S	S	S	R	S	R	S	S	S	R	S	4
ESS784	Jiangmen	Stanley	JNGX01.GD0028	S	S	S	S	S	S	S	S	S	S	S	S	0
ESS785	Maoming	I4,5,12:i:-	JPXX01.GD0048	R	S	S	S	R	I	R	I	R	R	S	R	6
ESS787	Guangzhou	Albany	TDCX01.GD0003	R	S	S	S	R	S	R	R	R	S	I	R	5
ESS788	Guangzhou	Albany	TDCX01.GD0003	R	S	S	S	R	S	R	R	R	R	S	R	6
ESS789	Guangzhou	Stanley	JNGX01.GD0030	S	S	S	S	S	S	S	S	S	S	S	S	0
ESS791	Dongguan	I4,5,12:i:-	JPXX01.GD0011	R	S	S	S	S	S	R	S	R	S	R	S	4
ESS793	Dongguan	Stanley	JNGX01.GD0012	S	S	S	S	S	S	S	S	S	S	S	S	0
ESS795	Guangzhou	Dabou		S	S	S	S	I	S	S	S	S	S	S	S	0
ESS796	Guangzhou	Typhimurium	JPXX01.GD0175	R	R	R	R	R	I	R	R	R	R	R	R	6
ESS797	Guangzhou	Typhimurium	JPXX01.GD0176	R	R	R	R	R	R	R	R	R	R	R	R	7
ESS798	Guangzhou	I4,5,12:i:-	JPXX01.GD0011	R	S	S	S	S	S	R	S	R	S	R	S	4
ESS800	Guangzhou	Stanley	JNGX01.GD0027	S	S	S	S	S	S	S	S	S	S	S	S	0
ESS801	Guangzhou	I4,5,12:i:-	JPXX01.GD0011	R	I	R	R	S	S	R	S	R	S	R	S	4
ESS802	Guangzhou	Typhimurium	JPXX01.GD0156	R	S	R	S	R	S	R	R	R	R	R	R	6
ESS803	Guangzhou	I4,5,12:i:-	JPXX01.GD0052	R	S	S	S	R	S	R	S	R	S	R	R	6
ESS806	Guangzhou	Infantis	JFXX01.GD0007	R	S	S	S	R	S	R	R	R	S	I	R	5
ESS807	Guangzhou	Typhimurium	JPXX01.GD0017	R	S	S	S	R	I	R	R	R	R	R	R	6
ESS808	Guangzhou	Rissen		S	S	S	S	S	S	S	S	S	S	I	S	0
ESS809	Guangzhou	I4,5,12:i:-	JPXX01.GD0052	R	S	S	S	R	S	R	S	R	S	R	R	6
ESS810	Guangzhou	Livingstone		S	S	S	S	S	S	S	S	S	S	I	S	0
ESS811	Guangzhou	I4,5,12:i:-	JPXX01.GD0053	R	S	S	S	R	I	R	I	R	R	I	R	6
ESS812	Guangzhou	Enteritidis	JEGX01.GD0006	S	S	S	S	R	S	S	S	S	S	S	S	1
ESS813	Guangzhou	Rissen		R	R	S	S	S	S	R	R	R	S	I	S	3
ESS814	Zhuhai	Typhimurium	JPXX01.GD0179	R	S	S	S	R	I	R	R	R	R	R	R	6
ESS815	Zhuhai	I4,5,12:i:-	JPXX01.GD0049	R	S	S	S	R	I	R	R	R	R	R	R	6
ESS816	Zhuhai	I4,5,12:i:-	JPXX01.GD0050	R	S	S	S	R	I	R	R	R	R	I	R	6
ESS817	Zhuhai	Paratyphi B		S	S	S	S	S	S	S	S	S	S	S	S	0
ESS818	Zhongshan	I4,5,12:i:-	JPXX01.GD0051	R	S	S	S	R	I	R	S	R	R	R	R	6
ESS819	Zhongshan	Typhimurium	JPXX01.GD0181	R	S	S	S	R	I	R	S	R	R	R	R	6
ESS820	Zhongshan	Virginia		S	S	S	S	S	S	S	S	S	S	S	S	0
ESS821	Dongguan	Stanley	JNGX01.GD0007	S	S	S	S	S	S	S	S	S	S	S	S	0
ESS823	Zhongshan	I4,5,12:i:-	JPXX01.GD0034	R	S	S	S	R	S	R	S	R	R	S	R	6
ESS824	Guangzhou	Typhimurium	JPXX01.GD0005	R	S	S	S	R	I	R	S	R	R	R	R	6
ESS825	Dongguan	Typhimurium	JPXX01.GD0131	S	S	S	S	R	S	S	S	S	S	I	S	1
ESS826	Dongguan	Agona		S	S	S	S	S	S	S	S	S	S	I	S	0
ESS827	Dongguan	Weltevreden		S	S	S	S	S	S	S	S	S	S	I	S	0
ESS828	Dongguan	Infantis	JFXX01.GD0004	R	R	R	R	R	S	R	S	S	S	I	S	3
ESS829	Dongguan	Itami		S	S	S	S	S	S	S	S	S	S	I	S	0
ESS831	Dongguan	Enteritidis	JEGX01.GD0006	S	S	S	S	R	S	I	S	S	S	S	S	1
ESS832	Guangzhou	Derby		R	R	R	R	S	S	S	S	R	S	I	S	2
ESS838	Foshan	Stanley	JNGX01.GD0036	S	S	S	S	S	S	S	S	S	S	S	S	0
ESS839	Foshan	Ohio		S	S	S	S	S	S	S	S	S	S	S	S	0
ESS840	Zhongshan	Thompson		R	R	S	S	R	I	R	R	R	S	R	R	6
ESS841	Zhongshan	Rissen		S	S	S	S	S	S	S	R	R	S	I	S	2
ESS842	Maoming	Typhimurium	JPXX01.GD0032	R	S	S	S	R	I	R	R	R	R	R	R	6
ESS844	Zhongshan	Derby	JDPX01.GD0026	S	S	S	S	R	I	R	S	R	S	I	I	3
ESS846	Zhongshan	Thompson		R	R	R	R	R	I	R	R	R	S	R	R	6
ESS847	Zhongshan	I4,5,12:i:-	JPXX01.GD0056	R	S	R	S	S	S	R	S	R	S	I	S	3
ESS848	Yangjiang	Typhimurium	JPXX01.GD0182	R	R	S	R	S	S	S	R	R	S	R	S	4
ESS849	Foshan	Stanley	JNGX01.GD0033	R	R	I	S	I	S	R	R	R	R	R	S	4
ESS850	Foshan	Albany		R	S	S	S	R	S	R	R	R	S	I	R	5
ESS851	Foshan	Enteritidis	JEGX01.GD0007	R	S	S	S	R	S	R	S	R	S	R	S	5
ESS852	Jieyang	I4,5,12:i:-	JPXX01.GD0048	R	S	S	S	R	S	R	S	R	S	R	S	5
ESS854	Dongguan	Enteritidis	JEGX01.GD0007	R	S	S	S	R	S	R	S	S	S	R	S	4
ESS855	Dongguan	Infantis	JFXX01.GD0004	R	R	R	R	R	S	S	S	S	S	I	S	2
ESS856	Maoming	Typhimurium	JPXX01.GD0123	R	S	S	S	R	R	R	R	R	S	R	R	7
ESS857	Maoming	I4,5,12:i:-	JPXX01.GD0055	R	S	R	R	R	S	S	I	R	S	S	S	3
ESS858	Maoming	I4,5,12:i:-	JPXX01.GD0008	R	S	S	S	R	R	R	R	R	R	I	R	7
ESS859	Guangzhou	Weltevreden		S	S	S	S	S	S	S	S	S	S	S	S	0
ESS860	Guangzhou	Stanley	JNGX01.GD0032	S	S	S	S	S	S	S	S	S	S	S	S	0
ESS861	Guangzhou	Typhimurium	JPXX01.GD0168	R	S	S	S	S	I	R	S	R	S	I	S	3
ESS862	Guangzhou	Rissen		R	S	S	S	R	I	R	S	R	R	I	R	6
ESS863	Guangzhou	Enteritidis	JEGX01.GD0007	R	S	S	S	R	S	R	R	R	S	R	S	5
ESS864	Guangzhou	Typhimurium	JPXX01.GD0184	R	S	S	S	R	S	R	S	R	R	I	R	6
ESS865	Guangzhou	Choleraesuis		R	S	S	S	R	S	R	R	R	R	R	S	5
ESS866	Guangzhou	Braenderup		S	S	S	S	S	S	S	S	S	S	I	S	0
ESS870	Jiangmen	I4,5,12:i:-	JPXX01.GD0019	R	S	S	S	R	S	S	S	R	R	R	R	5
ESS871	Yangjiang	Stanley	JNGX01.GD0014	S	S	S	S	S	S	S	S	S	S	I	S	0
ESS874	Foshan	Typhimurium	JPXX01.GD0183	S	S	S	S	S	S	S	S	S	R	I	S	1
ESS875	Foshan	Stanley	JNGX01.GD0031	S	S	S	S	S	S	S	S	S	S	S	S	0
ESS876	Zhongshan	Yovokome		S	S	S	S	S	S	S	S	S	S	I	S	0
ESS877	Yangjiang	Stanley	JNGX01.GD0037	S	S	S	S	S	S	S	S	S	S	S	S	0
ESS878	Dongguan	Typhimurium	JPXX01.GD0184	R	S	S	S	R	I	R	R	R	R	R	R	6
ESS879	Yangjiang	Typhimurium	JPXX01.GD0188	R	S	S	S	R	S	R	S	R	S	R	S	5
ESS880	Zhongshan	I4,5,12:i:-	JPXX01.GD0037	R	S	S	S	S	S	R	S	S	S	R	S	3
ESS881	Foshan	Typhi		S	S	S	S	S	S	S	S	S	S	S	S	0
ESS882	Zhuhai	Typhimurium	JPXX01.GD0004	R	S	S	S	R	I	R	R	R	R	R	R	6
ESS883	Zhuhai	Litchfield		S	S	S	S	S	S	S	S	S	S	I	S	0
ESS885	Zhuhai	Typhimurium	JPXX01.GD0004	R	S	S	S	R	R	R	R	R	R	R	R	7
ESS887	Zhongshan	Thompson		S	S	S	S	S	S	R	R	R	S	R	S	3
ESS888	Yangjiang	II6,7:g,m,s,t:-		S	S	S	S	S	S	S	S	S	S	S	S	0
ESS889	Yangjiang	Singapore		S	S	S	S	S	S	S	S	S	S	I	S	0
ESS891	Dongguan	Stanley	JNGX01.GD0038	S	S	S	S	S	S	S	S	S	S	I	S	0
ESS892	Zhongshan	I4,5,12:i:-	JPXX01.GD0004	R	S	S	S	R	I	R	R	R	R	R	R	6
ESS893	Zhuhai	I4,5,12:i:-	JPXX01.GD0004	R	S	S	S	R	I	R	R	R	R	R	R	6
ESS894	Yangjiang	Istanbul		S	S	S	S	R	S	S	S	R	S	I	S	2
ESS896	Zhongshan	Rissen		S	S	S	S	S	S	S	R	R	S	I	S	2
ESS899	Guangzhou	Enteritidis	JEGX01.GD0053	R	S	S	S	R	S	R	S	R	S	R	S	4
ESS900	Yangjiang	I4,5,12:i:-	JPXX01.GD0034	R	S	S	S	R	I	R	R	R	S	R	R	6
ESS901	Guangzhou	Enteritidis	JEGX01.GD0055	S	S	S	S	R	S	S	S	S	S	S	S	1
ESS902	Guangzhou	Thompson		S	S	S	S	S	S	S	S	S	S	I	S	0
ESS904	Maoming	Typhimurium	JPXX01.GD0151	R	S	S	S	R	S	R	R	R	S	R	S	5
ESS905	Zhongshan	Stanley	JNGX01.GD0036	S	S	S	S	R	S	S	S	S	S	I	S	1
GSS005	Guangzhou	Enteritidis	JEGX01.GD0007	R	S	S	S	R	S	R	S	R	S	R	S	5
GSS006	Guangzhou	Tudu		S	S	S	S	S	S	S	S	S	S	S	S	0
GSS007	Shaoguan	Enteritidis	JEGX01.GD0006	S	S	S	S	S	S	S	S	R	S	S	S	1
GSS008	Zhanjiang	Derby	JDPX01.GD0003	S	S	S	S	S	S	S	S	S	S	I	S	0
GSS009	Dongguan	Lagos		R	S	S	S	R	S	R	R	R	S	R	S	5
GSS010	Guangzhou	Sinchew		S	S	S	S	S	S	R	S	R	S	R	S	3
GSS011	Guangzhou	London		S	S	S	S	S	S	S	S	S	S	S	S	0
GSS012	Guangzhou	Enteritidis	JEGX01.GD0037	S	S	S	S	S	S	S	S	S	S	S	S	0
GSS013	Guangzhou	Joenkoeping var I		S	S	S	S	S	S	S	S	S	S	S	S	0
GSS014	Shantou	Sinchew		R	S	R	S	S	S	S	S	S	S	S	S	1
GSS015	Dongguan	Typhimurium	JPXX01.GD0099	R	S	S	S	R	S	R	R	R	S	R	R	6
GSS016	Zhanjiang	Cremieu		S	S	S	S	S	S	S	S	S	S	S	S	0
GSS017	Zhanjiang	Paratyphi B		S	S	S	S	S	S	S	S	S	S	S	S	0
GSS018	Zhanjiang	Thompson		R	S	S	S	S	S	R	R	S	S	R	S	3
GSS019	Guangzhou	Enteritidis	JEGX01.GD0006	S	S	S	S	R	S	S	S	S	S	S	S	1
GSS020	Dongguan	Thompson		S	S	S	S	R	S	R	R	R	S	S	R	4
GSS021	Guangzhou	Typhimurium	JPXX01.GD0056	R	S	S	S	R	I	R	R	R	S	R	R	6
GSS022	Dongguan	London		S	S	S	S	S	S	S	S	S	S	S	S	0
GSS023	Zhanjiang	Papuana		S	S	S	S	R	S	S	S	S	S	I	S	1
GSS024	Dongguan	Stanley	JNGX01.GD0016	R	S	S	S	S	S	S	S	R	S	S	R	3
GSS025	Dongguan	Stanley	JNGX01.GD0018	S	S	S	S	S	S	S	S	S	S	S	S	0
GSS026	Zhanjiang	Hvittingfoss		S	S	S	S	S	S	S	S	S	S	S	S	0
GSS027	Guangzhou	Indiana		S	S	S	S	R	S	R	R	R	S	R	R	5
GSS028	Guangzhou	Edmonton		S	S	S	S	R	I	R	R	R	S	I	S	3
GSS029	Dongguan	Indiana		S	S	S	S	R	S	S	S	S	S	I	S	1
GSS030	Shantou	Enteritidis	JEGX01.GD0023	R	S	S	S	S	S	R	S	R	S	R	R	5
GSS031	Shantou	Saintpaul		R	S	S	S	R	S	R	R	R	S	R	S	5
GSS032	Guangzhou	Typhimurium	JPXX01.GD0092	S	S	S	S	S	S	R	S	R	S	R	S	3
GSS033	Guangzhou	Enteritidis	JEGX01.GD0032	S	S	S	S	R	S	S	S	R	S	S	S	2
GSS034	Guangzhou	Enteritidis	JEGX01.GD0029	R	S	S	S	R	S	R	S	S	S	R	S	4
GSS035	Dongguan	Typhimurium	JPXX01.GD0108	R	S	S	S	R	R	R	R	R	S	I	R	6
GSS036	Dongguan	Lagos		R	S	S	S	R	S	R	R	R	S	R	R	6
GSS039	Zhanjiang	Derby	JDPX01.GD0018	S	S	S	S	S	S	R	R	R	S	R	R	4
GSS040	Guangzhou	Enteritidis	JEGX01.GD0007	R	S	S	S	R	S	R	S	R	S	R	S	5
GSS041	Guangzhou	Enteritidis	JEGX01.GD0007	R	S	S	S	R	S	R	S	R	S	R	S	5
GSS042	Guangzhou	Enteritidis	JEGX01.GD0007	R	S	S	S	R	S	R	S	S	S	R	S	4
GSS043	Guangzhou	Typhimurium	JPXX01.GD0004	R	S	S	S	R	I	R	R	R	S	R	R	6
GSS044	Huizhou	Stanley		S	S	S	S	S	S	S	S	S	S	S	S	0
GSS047	Guangzhou	Anatum		S	S	S	S	S	S	R	S	S	S	S	S	1
GSS048	Guangzhou	Enteritidis	JEGX01.GD0024	S	S	S	S	S	S	I	S	S	S	R	S	1
GSS049	Guangzhou	Newport		S	S	S	S	S	S	R	S	S	S	R	S	2
GSS050	Dongguan	Enteritidis	JEGX01.GD0033	S	S	S	S	S	S	R	S	S	S	I	S	1
GSS051	Dongguan	Thompson		R	I	I	S	R	I	R	I	R	S	R	R	6
GSS052	Dongguan	II 6,7,:k:Z6		R	S	I	S	R	I	R	I	R	S	R	R	6
GSS053	Dongguan	Agona		S	S	S	S	S	S	R	S	S	S	I	S	1
GSS054	Dongguan	Oslo		R	S	S	S	R	S	R	R	R	S	R	S	5
GSS056	Dongguan	Enteritidis	JEGX01.GD0007	R	S	S	S	R	S	R	S	R	S	R	S	5
GSS057	Dongguan	Typhimurium	JPXX01.GD0119	R	S	S	S	R	R	R	R	R	I	R	R	7
GSS058	Dongguan	Typhimurium	JPXX01.GD0113	R	S	S	S	R	I	R	R	R	I	R	R	6
GSS059	Zhanjiang	Southampton		S	S	S	S	S	S	R	S	R	S	R	S	3
GSS060	Zhanjiang	Singapore		S	S	S	S	S	S	S	S	S	S	S	S	0
GSS061	Zhanjiang	Enteritidis	JEGX01.GD0007	R	S	S	S	R	S	R	S	R	S	R	S	5
GSS062	Zhanjiang	Typhimurium	JPXX01.GD0010	S	S	S	S	R	S	R	S	S	S	R	S	3
GSS063	Dongguan	Choleraesuis		R	S	S	S	R	S	R	S	R	I	R	R	6
GSS064	Dongguan	Corvallis		S	S	S	S	R	I	R	S	R	S	R	S	4
GSS065	Dongguan	Chincol		S	S	S	S	R	I	R	R	R	S	R	S	4
GSS066	Guangzhou	Enteritidis	JEGX01.GD0006	S	S	S	S	R	I	I	S	S	S	S	S	1
GSS068	Guangzhou	Enteritidis		R	S	S	S	R	S	R	S	S	S	R	S	4
GSS069	Guangzhou	Stanley	JNGX01.GD0009	S	S	S	S	S	S	R	R	S	S	I	S	1
GSS070	Dongguan	Typhimurium	JPXX01.GD0133	S	S	S	S	S	S	R	S	S	S	R	S	2
GSS071	Huizhou	Stanley		S	S	S	S	S	S	R	S	S	S	I	S	1
GSS072	Zhanjiang	Typhimurium	JPXX01.GD0028	R	S	S	S	R	I	R	R	R	R	R	R	6
GSS073	Dongguan	Enteritidis		R	S	I	S	R	S	R	S	S	S	R	S	4
GSS074	Dongguan	Typhimurium	JPXX01.GD0036	R	S	I	S	I	S	R	R	R	S	R	R	5
GSS075	Dongguan	Typhimurium	JPXX01.GD0074	R	S	S	S	R	S	R	R	R	S	R	R	6
GSS076	Huizhou	Typhimurium	JPXX01.GD0007	R	S	S	S	R	I	R	R	R	S	R	R	6
GSS078	Guangzhou	Typhimurium	JPXX01.GD0056	R	S	S	S	R	S	R	R	R	R	R	R	6
GSS079	Zhaoqing	Typhimurium	JPXX01.GD0016	R	S	S	S	R	I	R	S	R	R	R	S	5
GSS080	Zhaoqing	Typhimurium	JPXX01.GD0004	R	S	S	S	R	I	R	R	R	R	R	R	6
GSS081	Shaoguan	Enteritidis	JEGX01.GD0007	R	S	S	S	R	S	R	S	R	S	R	S	5
GSS082	Dongguan	Enteritidis		S	S	S	S	R	S	R	S	S	S	S	S	1
GSS083	Dongguan	I4,5,12:i:-	JPXX01.GD0010	R	R	R	S	R	S	R	R	R	R	R	R	6
GSS084	Dongguan	Papuana		S	S	S	S	S	S	R	S	S	S	R	S	2
GSS085	Dongguan	Enteritidis	JEGX01.GD0014	S	S	S	S	R	S	R	S	S	S	S	S	2
GSS086	Dongguan	Muenster		S	S	S	S	S	S	R	S	S	S	I	S	1
GSS087	Dongguan	Typhimurium	JPXX01.GD0100	R	S	S	S	R	S	R	R	R	R	R	R	6
GSS088	Dongguan	Saintpaul		S	S	S	S	R	S	R	S	R	S	I	S	3
GSS089	Dongguan	Palime		R	S	S	S	R	S	R	R	R	S	I	R	5
GSS090	Guangzhou	Enteritidis	JEGX01.GD0038	R	S	S	S	R	S	R	S	R	S	R	S	5
GSS091	Guangzhou	Agona		S	S	S	S	S	S	R	S	S	S	I	S	1
GSS092	Huizhou	I4,5,12:i:-	JPXX01.GD0017	R	S	S	S	R	I	R	R	R	S	R	R	6
GSS093	Dongguan	Typhimurium	JPXX01.GD0100	R	S	S	S	R	I	R	R	R	R	R	R	6
GSS094	Dongguan	Stanleyville		S	S	S	S	S	S	R	S	R	S	R	S	3
GSS096	Dongguan	Stanley	JNGX01.GD0003	S	S	S	S	S	S	R	S	S	S	I	S	1
GSS098	Guangzhou	Typhimurium	JPXX01.GD0016	R	S	S	S	R	I	R	R	R	S	R	R	6
GSS099	Huizhou	Enteritidis	JEGX01.GD0007	R	S	S	S	R	S	R	S	S	S	R	S	4
GSS100	Huizhou	Typhimurium	JPXX01.GD0134	S	S	S	S	I	S	R	S	R	S	R	S	3
GSS101	Shaoguan	Derby	JDPX01.GD0014	S	S	S	S	R	S	R	S	R	S	I	I	3
GSS102	Shaoguan	Enteritidis	JEGX01.GD0027	R	S	S	S	R	S	R	S	S	S	R	S	4
GSS104	Guangzhou	Typhimurium	JPXX01.GD0016	R	S	S	S	R	S	R	S	R	S	R	R	6
GSS105	Guangzhou	I4,5,12:i:-	JPXX01.GD0021	S	S	S	S	S	S	R	S	S	S	I	S	1
GSS106	Dongguan	I4,5,12:i:-	JPXX01.GD0004	R	S	S	S	R	I	R	R	R	S	R	R	6
GSS107	Guangzhou	Derby	JDPX01.GD0008	S	S	S	S	I	S	R	R	R	S	R	I	3
GSS110	Guangzhou	Derby	JDPX01.GD0008	S	S	S	S	I	S	R	I	R	S	I	I	2
GSS111	Guangzhou	Bardo		S	S	S	S	S	S	R	S	S	S	I	S	1
GSS112	Shaoguan	Typhimurium	JPXX01.GD0005	R	S	S	S	R	I	R	R	R	S	R	R	6
GSS113	Guangzhou	Stanley	JNGX01.GD0013	S	S	S	S	S	S	R	S	S	S	I	S	1
GSS114	Zhaoqing	Typhimurium	JPXX01.GD0130	R	S	S	S	R	R	R	R	R	R	R	R	7
GSS115	Dongguan	I4,5,12:i:-	JPXX01.GD0019	R	S	S	S	R	I	R	R	R	R	R	R	6
GSS116	Dongguan	Enteritidis	JEGX01.GD0028	R	S	I	S	R	S	R	S	S	S	R	S	4
GSS117	Dongguan	Enteritidis	JEGX01.GD0006	R	S	S	S	R	S	R	S	S	S	R	S	4
GSS118	Dongguan	Papuana		S	S	S	S	S	I	S	S	S	S	I	S	0
GSS119	Huizhou	Enteritidis	JEGX01.GD0007	R	S	S	S	R	S	R	S	R	S	R	S	5
GSS120	Guangzhou	Albany		R	S	S	S	R	S	R	R	R	S	R	R	6
GSS121	Guangzhou	Typhimurium	JPXX01.GD0007	R	S	S	S	R	I	R	R	R	S	R	R	6
GSS122	Guangzhou	Enteritidis	JEGX01.GD0009	S	S	S	S	R	S	R	S	S	S	S	S	2
GSS123	Zhaoqing	London		S	S	S	S	S	S	R	S	R	S	S	S	2
GSS124	Shaoguan	Typhimurium	JPXX01.GD0033	R	S	S	S	R	S	R	R	R	R	R	S	5
GSS125	Dongguan	Enteritidis	JEGX01.GD0007	R	S	S	S	R	S	R	S	R	S	R	S	5
GSS126	Huizhou	Enteritidis	JEGX01.GD0007	R	S	S	S	R	S	R	S	R	S	R	S	5
GSS127	Guangzhou	Typhimurium	JPXX01.GD0132	S	S	S	S	S	S	R	S	S	S	R	S	2
GSS128	Shantou	Senftenberg		R	S	I	S	R	S	R	R	S	S	R	R	5
GSS129	Guangzhou	Oslo		S	S	S	S	S	S	I	S	S	S	R	S	1
GSS130	Guangzhou	Singapore		S	S	S	S	S	S	R	S	S	S	R	S	2
GSS131	Huizhou	I4,5,12:i:-	JPXX01.GD0002	S	S	S	S	R	I	R	S	R	S	R	I	4
GSS132	Huizhou	Typhimurium	JPXX01.GD0009	R	S	S	S	R	I	R	S	R	R	R	R	6
GSS133	Zhanjiang	Typhimurium	JPXX01.GD0021	R	S	S	S	R	I	R	S	R	R	R	R	6
GSS134	Zhanjiang	Stanley	JNGX01.GD0007	S	S	S	S	S	S	R	S	S	S	R	S	2
GSS135	Dongguan	Enteritidis	JEGX01.GD0007	R	S	I	S	R	I	R	S	R	S	R	S	5
GSS136	Huizhou	Enteritidis	JEGX01.GD0007	R	S	S	S	R	S	R	S	R	S	R	S	5
GSS137	Dongguan	Choleraesuis		S	S	S	S	S	S	S	S	S	S	S	S	0
GSS138	Dongguan	Lomita		R	S	S	S	I	S	R	R	R	R	R	R	5
GSS139	Dongguan	Larachelle		S	S	S	S	S	S	S	S	S	S	S	S	0
GSS140	Guangzhou	Typhimurium		S	S	S	S	I	I	R	S	R	S	R	S	3
GSS141	Guangzhou	Agona		S	S	S	S	S	S	S	S	S	S	S	S	0
GSS142	Dongguan	Newport		S	S	S	S	S	S	S	S	S	S	S	S	0
GSS143	Guangzhou	Enteritidis	JEGX01.GD0039	S	S	S	R	S	S	S	S	S	S	S	S	1
GSS144	Guangzhou	Potsdam		S	S	S	S	R	I	R	R	R	S	I	S	3
GSS145	Shantou	Enteritidis	JEGX01.GD0036	R	S	S	S	R	S	R	S	R	S	R	S	5
GSS146	Shaoguan	Ferruch		S	S	S	S	S	S	I	S	S	S	S	S	0
GSS147	Guangzhou	Stanley	JNGX01.GD0017	S	S	S	S	R	S	R	S	I	S	R	S	3
GSS148	Zhanjiang	Stanley	JNGX01.GD0006	S	S	S	S	S	S	I	S	I	S	S	S	0
GSS149	Guangzhou	I4,5,12:i:-	JPXX01.GD0011	R	S	S	S	S	S	R	S	R	S	R	S	4
GSS150	Dongguan	Agona		S	S	S	S	S	S	R	S	S	S	I	S	1
GSS151	Guangzhou	I4,5,12:i:-	JPXX01.GD0004	R	S	S	S	R	I	R	R	R	R	R	R	6
GSS152	Guangzhou	ESSen		S	S	S	S	R	S	S	S	S	S	S	S	1
GSS153	Guangzhou	Enteritidis	JEGX01.GD0006	S	S	S	S	R	S	R	S	S	S	S	S	2
GSS154	Guangzhou	Enteritidis	JEGX01.GD0121	S	S	S	S	S	S	R	S	S	S	S	S	1
GSS155	Guangzhou	Enteritidis	JEGX01.GD0007	R	S	S	S	R	S	R	S	S	S	R	S	4
GSS156	Guangzhou	Enteritidis	JEGX01.GD0006	S	S	S	S	R	S	S	S	S	S	R	S	2
GSS158	Huizhou	Typhimurium	JPXX01.GD0124	R	S	S	S	R	R	R	S	R	S	R	R	7
GSS159	Shaoguan	Enteritidis	JEGX01.GD0026	S	S	S	S	R	S	S	S	S	S	S	S	1
GSS160	Guangzhou	sanjuan		R	S	S	S	R	S	R	R	R	S	I	R	5
GSS161	Guangzhou	Typhimurium	JPXX01.GD0004	R	S	S	S	R	I	R	R	R	R	R	R	6
GSS162	Guangzhou	Enteritidis	JEGX01.GD0006	S	S	S	S	R	S	S	S	S	S	S	S	1
GSS163	Guangzhou	Enteritidis	JEGX01.GD0011	R	S	S	S	R	S	R	S	R	S	R	S	5
GSS164	Guangzhou	Enteritidis	JEGX01.GD0011	R	S	S	S	R	S	R	S	R	S	R	S	5
GSS165	Dongguan	Typhimurium	JPXX01.GD0004	R	S	S	S	R	S	R	S	R	R	R	R	6
GSS167	Dongguan	Litchfield		S	S	S	S	R	S	R	R	R	S	I	S	3
GSS168	Dongguan	Enteritidis	JEGX01.GD0007	R	S	S	S	R	S	R	S	R	S	R	S	5
GSS172	Shantou	Typhimurium	JPXX01.GD0004	R	S	S	S	I	S	R	R	R	R	R	R	5
GSS173	Dongguan	Enteritidis	JEGX01.GD0030	S	S	S	S	R	S	S	S	S	S	S	S	1
GSS174	Dongguan	Agona		S	S	S	S	S	S	S	S	S	S	S	S	0
GSS175	Dongguan	Enteritidis	JEGX01.GD0007	R	S	S	S	R	S	R	S	R		R	S	5
GSS176	Dongguan	Staintpaul		R	S	S	S	S	S	R	S	R		S	S	3
GSS177	Dongguan	Typhimurium	JPXX01.GD0033	S	S	S	S	R	S	S	S	R	S	S	S	2
GSS178	Guangzhou	Typhimurium	JPXX01.GD0047	R	S	S	S	S	I	R	R	R	S	R	R	5
GSS179	Dongguan	Typhimurium	JPXX01.GD0016	R	S	S	S	R	I	R	R	R	R	S	R	6
GSS180	Dongguan	Typhi		S	S	S	S	S	S	S	S	S	S	I	S	0
GSS181	Dongguan	Braenderup		S	S	S	S	I	S	S	S	S	S	S	S	0
GSS182	Dongguan	Agona		S	S	S	S	R	S	S	S	R	S	S	I	2
GSS183	Dongguan	Anatum		R	S	I	S	S	S	R	R	R	R	R	R	5
GSS184	Dongguan	Enteritidis	JEGX01.GD0006	R	S	S	S	R	S	R	S	R	S	R	S	5
GSS185	Zhaoqing	Typhimurium	JPXX01.GD0004	R	S	S	S	R	I	R	R	R	R	R	R	6
GSS186	Zhaoqing	Stanley	JNGX01.GD0007	S	S	S	S	S	S	S	S	S	S	S	S	0
GSS187	Shaoguan	Typhimurium	JPXX01.GD0033	S	S	S	S	R	S	S	S	S	S	S	S	1
GSS188	Guangzhou	Enteritidis	JEGX01.GD0007	R	S	S	S	R	S	R	S	R	S	R	S	5
GSS189	Huizhou	Derby	JDPX01.GD0010	R	R	R	R	I	S	S	S	R	S	S	R	3
GSS190	Guangzhou	Enteritidis	JEGX01.GD0007	R	S	S	S	R	S	R	S	S	S	R	S	4
GSS191	Guangzhou	Enteritidis	JEGX01.GD0007	R	S	S	S	R	S	R	S	S	S	R	S	4
GSS192	Guangzhou	Weltevreden		S	S	S	S	S	S	R	S	R	S	R	S	3
GSS193	Dongguan	I4,5,12:i:-	JPXX01.GD0001	R	S	S	S	R	S	R	R	R	R	R	R	6
GSS194	Dongguan	Typhimurium	JPXX01.GD0004	R	S	S	S	R	S	R	R	R	R	R	R	6
GSS196	Guangzhou	Albany		R	S	S	S	R	S	R	R	R	S	S	R	5
GSS197	Guangzhou	Enteritidis	JEGX01.GD0034	R	S	S	S	I	S	R	R	R	S	I	R	4
GSS202	Guangzhou	Litchfield		S	S	S	S	S	S	S	S	S	S	I	S	0
GSS203	Zhaoqing	Stanley	JNGX01.GD0006	S	S	S	S	S	S	S	S	S	S	I	S	0
GSS205	Shaoguan	Typhimurium	JPXX01.GD0003	R	S	S	S	R	S	R	R	R	R	I	R	6
GSS206	Guangzhou	Kottbus		S	S	S	S	S	S	S	S	S	S	I	S	0
GSS207	Shantou	Stanley	JNGX01.GD0010	S	S	S	S	S	S	S	S	S	S	S	S	0
GSS209	Guangzhou	Enteritidis		S	S	S	S	R	S	S	S	S	S	S	S	1
GSS211	Jieyang	Newport		S	S	S	S	S	S	S	S	S	S	S	S	0
GSS212	Jieyang	Stanley	JNGX01.GD0006	S	S	S	S	S	S	S	S	S	S	I	S	0
GSS213	Jieyang	Stanley	JNGX01.GD0006	S	S	S	S	S	S	S	S	I	S	S	S	0
GSS214	Jieyang	Typhimurium	JPXX01.GD0110	R	S	R	I	R	S	S	S	S	S	S	S	2
GSS215	Shantou	Larochelle		S	S	S	S	R	I	I	S	S	S	I	S	1
GSS216	Dongguan	Infantis		R	S	S	S	R	S	R	R	R	S	I	R	5
GSS217	Dongguan	Paratyphi B		S	S	S	S	S	S	S	S	S	S	S	S	0
GSS218	Dongguan	Typhimurium	JPXX01.GD0081	R	S	S	S	R	S	R	R	R	R	R	R	6
GSS219	Dongguan	Litchfield		S	S	S	S	S	S	S	S	S	S	I	S	0
GSS220	Dongguan	Stanley	JNGX01.GD0006	S	S	S	S	S	S	S	S	S	S	I	S	0
GSS221	Dongguan	Paratyphi B		S	S	S	S	S	S	S	S	S	S	S	S	0
GSS222	Dongguan	Typhimurium	JPXX01.GD0090	S	S	S	S	R	S	S	S	S	S	I	S	1
GSS223	Dongguan	Infantis		R	S	S	S	R	S	R	R	R	S	I	R	5
GSS225	Huizhou	Typhimurium	JPXX01.GD0063	R	S	S	S	R	I	R	R	R	S	R	R	6
GSS226	Dongguan	Typhimurium	JPXX01.GD0128	R	S	S	S	R	S	R	R	R	S	R	R	6
GSS227	Dongguan	Typhimurium	JPXX01.GD0032	R	S	S	S	R	I	R	R	R	R	R	R	6
GSS228	Zhaoqing	Typhimurium	JPXX01.GD0004	R	S	S	S	R	S	R	S	R	R	I	R	6
GSS229	Guangzhou	Javiana		S	S	S	S	S	S	S	S	S	S	S	S	0
GSS230	Jieyang	Saintpaul		S	S	S	S	S	S	I	S	S	S	S	S	0
GSS231	Jieyang	Singapore		S	S	S	S	S	S	S	S	S	S	I	S	0
GSS232	Jieyang	Singapore		S	S	S	S	S	S	S	S	S	S	S	S	0
